# Supplementary material for: Decitabine-Mediated Epigenetic Reprograming Enhances Anti-leukemia Efficacy of CD123-Targeted Chimeric Antigen Receptor T-Cells
Source: Front Immunol. 2020 Aug 18;11:1787. doi: 10.3389/fimmu.2020.01787 (PMC7461863; doi:10.3389/fimmu.2020.01787)
Supplement: Supplemental Table 1 — The detail of RNA-Seq analysis of different expressed genes. Blue font indicates increased expression genes in CAR T cells after incubated with DAC and red font indicates decreased expression genes. [file Data_Sheet_1.zip]

Archive with 5 entries (5 files):
- supplemental tables/Supplemental table 1.xls
- supplemental tables/Supplemental table 2.xls
- supplemental tables/Supplemental table 3.xls
- supplemental tables/Supplemental table 4.xls
- supplemental tables/Supplemental table 5.xls
