# Supplementary material for: Decitabine-Mediated Epigenetic Reprograming Enhances Anti-leukemia Efficacy of CD123-Targeted Chimeric Antigen Receptor T-Cells
Source: Front Immunol. 2020 Aug 18;11:1787. doi: 10.3389/fimmu.2020.01787 (PMC7461863; doi:10.3389/fimmu.2020.01787)
Supplement: Supplemental Table 1 — The detail of RNA-Seq analysis of different expressed genes. Blue font indicates increased expression genes in CAR T cells after incubated with DAC and red font indicates decreased expression genes. [file Data_Sheet_1.zip › supplemental tables/Supplemental table 1.xls]

## Sheet: Sheet1
Supplemental table 1: RNA-Seq analysis of different expressed genes.
Gene	BaseMean	FoldChange	log2FoldChange	P-value	padj	Gene	BaseMean	FoldChange	log2FoldChange	P-value	padj
AASS	40.0482	1.99621	0.997266	0.012855	0.0466459	ABCE1	3124.01	0.765486	-0.385552	1.56414e-08	4.62146e-07
ABCA1	14.6	6.09013	2.60647	0.0139491	0.0498394	ABCF2	1839.18	0.784578	-0.350011	7.38224e-06	9.44402e-05
ABCA10	10.2956	4.44564	2.15239	0.0197338	0.0655557	ABRACL	1894.08	0.789093	-0.341732	3.00951e-07	5.96712e-06
ABCA2	3041.07	1.23732	0.307217	1.90114e-06	2.95192e-05	ACAT2	2533.27	0.794218	-0.332393	1.2186e-08	3.70628e-07
ABCA5	240.273	1.57662	0.656834	0.000492657	0.00331297	ACP1	1836.82	0.80078	-0.320523	1.9697e-07	4.17177e-06
ABCA7	1110.59	1.61864	0.694784	3.9694e-11	2.39892e-09	ACSL3	1275.94	0.80778	-0.307965	1.155e-05	0.000138887
ABCB6	275.969	1.32015	0.400698	0.00581499	0.0245875	ACTB	224448	0.747297	-0.420246	3.11773e-16	6.07134e-14
ABCG1	305.495	1.84067	0.880233	1.37291e-06	2.21769e-05	ACTR3	19938.4	0.816824	-0.291902	1.98423e-13	2.14007e-11
ABHD4	440.538	1.48039	0.565976	4.76478e-06	6.5345e-05	AGPAT3	2633.68	0.807406	-0.308633	5.37662e-06	7.21393e-05
ABLIM1	1013.68	1.3455	0.428143	1.27069e-05	0.000150349	AGPAT5	951.556	0.810636	-0.302873	0.000138326	0.00114154
ABTB1	289.711	1.61407	0.690707	2.69505e-05	0.000284543	AGPS	2332.79	0.8116	-0.30116	1.95929e-06	3.02638e-05
ABTB2	86.7355	2.04362	1.03113	0.000168798	0.0013496	AHCY	1925.38	0.775662	-0.366499	4.49017e-07	8.44149e-06
ACAD11	317.77	1.39554	0.480824	0.000370969	0.00261769	AHSA1	3167.93	0.763543	-0.389219	6.07897e-07	1.09414e-05
ACCS	209.518	1.47286	0.558624	0.0023742	0.0120045	AIF1	279.316	0.730394	-0.453254	0.00174017	0.00939865
ACER2	117.87	2.10124	1.07124	7.15099e-06	9.20533e-05	AK2	5131.22	0.828065	-0.272185	4.20193e-08	1.07706e-06
ACOT4	53.5921	1.77817	0.83039	0.0197033	0.0655267	AK6	287.622	0.792139	-0.336174	0.0166876	0.0573331
ACOX1	1218.84	1.22196	0.289199	8.00515e-05	0.000718793	AKAP1	830.264	0.705587	-0.503103	1.58194e-06	2.50909e-05
ACOXL	21.6207	3.12204	1.64249	0.00294754	0.0142804	ALDH18A1	1821.84	0.710762	-0.492561	3.90018e-09	1.37054e-07
ACP5	447.453	1.92499	0.944849	1.53869e-08	4.57076e-07	ALDH1B1	300.432	0.755764	-0.403991	0.0028077	0.0137262
ACSF3	653.39	1.29689	0.37506	0.000543773	0.00358282	ALDOA	16258.3	0.799283	-0.323222	6.33879e-11	3.65746e-09
ACSL1	833.104	1.2281	0.296429	0.000502557	0.00337265	ALMS1	992.965	0.804039	-0.314662	0.000422309	0.00290967
ACSS2	252.682	1.3885	0.473522	0.00197226	0.0103764	ALYREF	3008.08	0.760789	-0.394431	1.97792e-09	7.5565e-08
ACTA2	304.498	2.67122	1.4175	1.7122e-22	1.09121e-19	AMD1	3156.16	0.762654	-0.390899	1.6452e-09	6.37027e-08
ACTN1	1613.69	1.24285	0.313656	0.00413423	0.0187483	ANAPC1	2154.11	0.710947	-0.492185	7.73902e-09	2.45929e-07
ACTRT3	26.3765	1.95388	0.966342	0.0308931	0.0933919	ANAPC15	673.155	0.76628	-0.384057	4.14937e-05	0.000411154
ACVR1B	837.207	1.30175	0.380453	0.000330375	0.00238036	ANP32B	7924.47	0.782822	-0.353243	1.59515e-13	1.80367e-11
ACY3	15.6572	2.53388	1.34135	0.0204852	0.0675298	ANP32E	9466.66	0.828533	-0.271369	1.06496e-07	2.47624e-06
ADAM8	4009.94	1.58816	0.667357	2.24493e-16	4.62884e-14	AP1S1	732.525	0.764462	-0.387483	4.84201e-05	0.000468501
ADAMTS13	20.4117	2.36024	1.23894	0.0128716	0.046694	APEX1	2789.21	0.7901	-0.339893	4.1807e-08	1.07358e-06
ADAMTS14	12.0469	3.00354	1.58666	0.0161478	0.0558757	API5	4972.22	0.816856	-0.291847	1.13632e-07	2.61614e-06
ADAMTS4	20.2857	3.67904	1.87933	0.00651408	0.0268313	APIP	586.629	0.811716	-0.300952	0.00154112	0.00847376
ADAMTS7	51.1146	4.83108	2.27235	1.24035e-06	2.04841e-05	ARF6	10024.5	0.816394	-0.292663	1.78943e-08	5.21613e-07
ADAMTSL4	22.2063	9.59856	3.26282	1.40074e-05	0.00016285	ARHGAP11A	4355.37	0.755423	-0.404644	1.66507e-13	1.86767e-11
ADARB1	2250.37	1.24825	0.319906	7.19321e-05	0.000654484	ARHGAP15	2551.23	0.818995	-0.288073	1.42313e-06	2.29617e-05
ADAT3	108.376	1.40181	0.487287	0.0399476	0.11345	ARHGAP19	2576.25	0.797364	-0.32669	9.89443e-07	1.69183e-05
ADCY6	41.9158	2.13421	1.0937	0.00714077	0.0289283	ARHGAP31	1063.44	0.79181	-0.336773	0.00164604	0.00897322
ADCY9	434.888	1.71892	0.781502	3.66715e-07	7.08696e-06	ARHGDIA	12338.2	0.818234	-0.289414	4.03732e-10	1.87441e-08
ADGRB2	14.8847	5.71777	2.51545	0.00201824	0.0105441	ARHGDIB	28473.7	0.744345	-0.425956	3.5234e-17	8.98212e-15
ADGRD1	52.5068	1.98941	0.992339	0.00540284	0.0232657	ARL2	585.908	0.751994	-0.411207	3.10397e-05	0.000321186
ADGRG1	1141.01	2.41583	1.27252	4.6803e-06	6.44622e-05	ARPC2	19191.8	0.823038	-0.280969	3.03211e-10	1.43626e-08
ADGRL1	134.428	1.46592	0.551808	0.0132625	0.0477907	ARPC5	7909.88	0.825489	-0.27668	9.31738e-08	2.21047e-06
ADHFE1	57.5958	1.8413	0.880728	0.00515581	0.0224154	ARPC5L	1634.62	0.801074	-0.319992	5.15865e-06	6.97487e-05
ADORA2A	553.462	1.6441	0.717299	0.000334551	0.00240798	ARSB	767.944	0.814023	-0.296858	0.00644437	0.0266034
ADPRH	371.802	1.67587	0.74491	1.30007e-07	2.93531e-06	ASAP1	964.723	0.810454	-0.303198	0.000108098	0.000925862
ADRA1B	25.9713	2.05438	1.0387	0.0198892	0.0659883	ASF1A	1321.25	0.736003	-0.442217	1.01694e-07	2.37641e-06
ADSSL1	26.6125	2.94029	1.55596	0.000857167	0.00522764	ASPM	7274.36	0.809747	-0.304457	1.59143e-06	2.52129e-05
ADTRP	67.1144	2.34344	1.22863	0.000478297	0.00323519	ATIC	2472.86	0.805965	-0.311211	5.69412e-06	7.56751e-05
AEBP1	152.516	1.56279	0.644123	0.00740314	0.0298103	ATP11A	1189.71	0.806704	-0.309888	0.000360827	0.00255642
AEN	1740.03	1.33427	0.416049	6.81202e-11	3.85126e-09	ATP2A3	8923.48	0.810637	-0.302871	6.86332e-08	1.65915e-06
AFAP1	86.0464	2.02677	1.01918	0.000359533	0.00255192	ATP5MC3	2809.74	0.754233	-0.406919	7.74899e-11	4.29441e-09
AFAP1L2	1010.21	1.30828	0.387671	0.000114294	0.000971168	ATP5ME	860.729	0.809833	-0.304304	0.000203213	0.00157766
AGRN	211.239	2.11341	1.07957	1.40631e-10	7.22267e-09	ATP5PB	4748.69	0.786064	-0.347281	7.27935e-11	4.08255e-09
AHNAK2	11.4888	11.6987	3.54828	0.00184039	0.00981519	B4GALT2	415.412	0.803263	-0.316056	0.00796135	0.031676
AHRR	2485.59	1.24199	0.312656	8.75167e-07	1.51107e-05	BCAT2	595.119	0.785984	-0.347428	0.000363641	0.00257116
AIFM2	381.931	1.29715	0.375347	0.00464901	0.0206017	BCCIP	1492.34	0.763679	-0.388961	9.50487e-08	2.24735e-06
AIRE	18.797	8.04027	3.00724	1.50707e-05	0.000173487	BCLAF1	5796.33	0.820284	-0.285805	6.82368e-06	8.85059e-05
AJM1	51.2507	1.57905	0.659059	0.0304113	0.0923136	BCS1L	380.662	0.812526	-0.299514	0.00938915	0.0363372
AJUBA	35.0258	2.32923	1.21985	0.00294487	0.0142724	BDH1	1107.26	0.645654	-0.631166	1.83944e-11	1.21655e-09
AK1	211.462	1.72271	0.784681	0.000270932	0.00201311	BICD1	270.309	0.665064	-0.588434	5.58962e-05	0.000527049
AKAP12	75.5904	4.66885	2.22307	4.04453e-07	7.71543e-06	BLMH	1510.74	0.763654	-0.389009	3.09548e-06	4.52101e-05
AKAP5	374.305	2.01902	1.01366	7.78536e-10	3.30443e-08	BMS1	2358.56	0.774638	-0.368406	1.17494e-07	2.6962e-06
AKAP8L	1181.76	1.29503	0.372985	4.83192e-05	0.000467875	BOLA3	421.151	0.722112	-0.469705	0.00013951	0.0011486
ALAS1	3066.06	1.26997	0.34479	3.87685e-05	0.000387989	BORA	951.638	0.806821	-0.30968	0.00046145	0.00314238
ALDH16A1	1207.37	1.22173	0.288922	0.000102699	0.000887959	BRCC3	1068.92	0.744984	-0.42472	2.45711e-07	5.05149e-06
ALDH1L2	50.9238	1.98622	0.990026	0.00537619	0.0231866	BRIX1	1176.25	0.657493	-0.604952	4.24254e-12	3.43994e-10
ALDH2	26.5584	5.24348	2.39052	0.00231319	0.0117597	BRPF1	2046.91	0.78469	-0.349806	4.65641e-07	8.71663e-06
ALDH5A1	155.127	1.40639	0.491998	0.0192357	0.0642305	BTBD11	279.542	0.701565	-0.511351	0.00138905	0.00776239
ALDH6A1	317.239	1.25069	0.322729	0.0202961	0.0670684	BUB1	3821.83	0.813219	-0.298285	9.26026e-06	0.000114395
ALKBH7	320.659	1.31123	0.390916	0.00338794	0.0159359	BUD13	1267.32	0.820105	-0.28612	6.90101e-05	0.000631174
ALPK2	10.1409	7.36041	2.87979	0.00313331	0.0150144	BZW2	1319.37	0.775752	-0.366333	1.68507e-06	2.64573e-05
ALPK3	16.1669	3.1828	1.67029	0.0129627	0.0469397	C1QBP	2404.05	0.710085	-0.493936	1.8786e-15	3.08731e-13
AMOTL1	626.752	1.29504	0.372997	0.000793457	0.00490523	C20orf27	378.702	0.712484	-0.48907	2.48412e-05	0.000264866
AMZ1	111.605	3.81805	1.93284	2.09316e-13	2.24032e-11	C4orf46	1006.73	0.768717	-0.379475	7.99033e-07	1.39818e-05
ANGPTL2	16.9086	5.60528	2.48679	0.0018653	0.00990656	C7orf50	510.066	0.782963	-0.352984	0.000667995	0.00427669
ANGPTL6	54.924	2.08616	1.06085	0.00349605	0.0163013	C8orf33	856.649	0.746731	-0.42134	2.39141e-05	0.000255954
ANK1	139.805	2.5627	1.35766	8.98573e-07	1.54588e-05	C8orf59	512.662	0.79278	-0.335007	0.00189194	0.0100267
ANKRA2	362.315	1.34605	0.428736	0.000675009	0.00431372	CABLES2	701.163	0.808478	-0.30672	0.000867106	0.00527907
ANKRD55	13.4706	3.8589	1.94819	0.0033044	0.0156154	CALM1	19726.1	0.767988	-0.380844	1.58275e-11	1.05675e-09
ANO1	12.198	81.8971	6.35574	3.76817e-08	9.85701e-07	CARMIL2	2047.61	0.794365	-0.332126	2.14594e-06	3.28474e-05
ANO8	383.223	1.46831	0.55416	0.000166036	0.00133104	CASP6	391.294	0.751204	-0.412723	0.00116409	0.00670296
ANPEP	408.024	1.81947	0.863519	2.25867e-09	8.46759e-08	CBR1	981.262	0.816082	-0.293215	0.000616041	0.00398777
ANTXR1	16.4975	5.29602	2.40491	0.00166959	0.00906985	CBR3	463.9	0.73406	-0.446029	0.00033744	0.00242379
AP4M1	159.319	1.35958	0.443165	0.0156961	0.0545957	CBWD1	767.933	0.7799	-0.358638	0.000526795	0.00348899
APBA2	19.4201	2.60106	1.3791	0.0174336	0.0594158	CBWD6	88.4626	0.598574	-0.740398	0.0085162	0.0335786
APBB2	217.15	1.61041	0.687428	0.000155655	0.00125789	CBX3	7085.41	0.814559	-0.295908	4.59489e-10	2.09434e-08
APBB3	183.719	1.55032	0.632565	0.000736609	0.00462517	CBX5	5903.57	0.817052	-0.291501	0.000537099	0.00354718
APH1B	317.06	1.50303	0.587878	0.000139504	0.0011486	CCDC124	1161.84	0.732168	-0.449753	4.56494e-09	1.54229e-07
APLP2	1176.43	1.30167	0.38036	7.07692e-07	1.25504e-05	CCDC18	787.369	0.814761	-0.295551	0.00152166	0.00838647
APOBEC3B	792.988	2.12349	1.08644	2.45917e-11	1.5756e-09	CCDC43	838.565	0.80752	-0.308429	0.000462173	0.00314569
APOBEC3H	976.421	1.51238	0.59682	2.65706e-07	5.40705e-06	CCDC58	283.084	0.649405	-0.62281	1.3989e-05	0.000162772
APOC2	35.1696	69.5217	6.11939	3.66219e-11	2.24225e-09	CCDC59	585.457	0.78268	-0.353505	0.000228141	0.00174191
APOD	139.79	4.3554	2.1228	5.84966e-18	1.67384e-15	CCDC69	3767.39	0.691728	-0.531724	3.47393e-10	1.62903e-08
APOL1	1656.84	1.45699	0.542995	2.79375e-07	5.61191e-06	CCDC85B	1187.49	0.736669	-0.440912	3.80984e-06	5.39574e-05
APOL4	725.314	1.61203	0.688882	1.91034e-08	5.47749e-07	CCDC86	1709.58	0.647502	-0.627043	1.63193e-09	6.3483e-08
APOLD1	174.573	1.59429	0.672913	0.000117609	0.00099158	CCNA2	4298.67	0.65303	-0.614779	1.94293e-20	9.08063e-18
APP	1232.55	1.55711	0.638871	1.4202e-13	1.63219e-11	CCNB1	3056.08	0.799293	-0.323204	0.000489383	0.0032957
AQP3	896.097	1.50934	0.593915	2.63626e-10	1.2702e-08	CCNC	1056.31	0.823716	-0.279781	0.000264946	0.00197641
ARAP3	200.58	2.17191	1.11896	6.52347e-10	2.80569e-08	CCNE2	1231.13	0.796713	-0.327868	4.9896e-06	6.76588e-05
AREG	22.1229	3.09579	1.63031	0.0185556	0.0625483	CCNH	862.375	0.81904	-0.287994	0.000272142	0.00201996
ARG2	364.359	1.65667	0.728288	7.96385e-06	0.000100234	CCT2	4173.81	0.742918	-0.428725	3.45239e-12	2.9337e-10
ARHGAP12	86.8948	1.47079	0.556594	0.017197	0.0587207	CCT3	6766.9	0.791675	-0.33702	1.06845e-12	1.00542e-10
ARHGAP32	16.7326	3.70279	1.88861	0.00636972	0.0263762	CCT4	4914.1	0.761342	-0.393384	1.44259e-13	1.64443e-11
ARHGEF10	92.941	3.22324	1.68851	0.000313425	0.0022746	CCT5	8457.81	0.71966	-0.474613	7.29589e-18	2.04591e-15
ARHGEF39	324.409	1.48542	0.570871	0.000130518	0.00108348	CCT6A	5716.89	0.76486	-0.386732	5.41198e-14	6.59838e-12
ARHGEF40	8.0685	11.8867	3.57128	0.00110481	0.00642227	CCT7	6853.83	0.768632	-0.379634	5.19476e-12	4.06903e-10
ARMH1	61.7149	2.78279	1.47653	8.62164e-06	0.000107262	CCT8	6690.31	0.785528	-0.348266	3.33193e-12	2.8486e-10
ARRDC2	983.83	1.38903	0.474076	3.78161e-06	5.37204e-05	CD3EAP	283.554	0.62761	-0.672059	1.76223e-05	0.000198939
ARRDC3	620.157	1.34407	0.426613	4.92366e-05	0.000474465	CD8A	19905	0.810043	-0.30393	9.82526e-12	6.85373e-10
ARRDC4	12.3838	4.33839	2.11716	0.00415982	0.0188388	CDC20	3029.77	0.76144	-0.393198	3.60489e-06	5.16337e-05
ARRDC5	16.8972	2.14996	1.10431	0.0500075	0.133968	CDC25A	1041.83	0.802916	-0.31668	0.00013879	0.00114469
ARSA	805.563	1.39429	0.479533	8.25871e-07	1.44024e-05	CDC27	3343.47	0.814351	-0.296277	2.72593e-07	5.50724e-06
ARSG	296.412	1.38724	0.472219	0.00115831	0.00667518	CDC6	2128.64	0.774898	-0.367921	1.29669e-08	3.92675e-07
ARVCF	17.1449	2.60027	1.37866	0.0160892	0.0557004	CDCA7	1686.92	0.651931	-0.61721	1.47593e-11	9.9971e-10
ASAH1	740.286	1.24824	0.31989	0.000230161	0.00175481	CDCA8	2197.32	0.788694	-0.342462	1.06875e-05	0.000129069
ASAP2	25.0746	2.34332	1.22855	0.0480669	0.12998	CDK1	3779.85	0.778788	-0.360698	6.67066e-12	4.97496e-10
ASB2	2005.19	1.59542	0.673938	1.57025e-09	6.13272e-08	CDK2	2444.66	0.827387	-0.273366	2.67919e-06	3.99203e-05
ASMTL	315.803	3.08316	1.62441	0.00416844	0.0188656	CDK4	1863.03	0.732503	-0.449093	1.95824e-13	2.12841e-11
ASPHD2	295.461	1.29883	0.377215	0.00329605	0.015587	CDK8	508.396	0.755254	-0.404966	4.53706e-05	0.000443922
ASS1	43.4611	1.92582	0.945469	0.0150297	0.0527486	CEBPZ	1557.76	0.793655	-0.333416	7.94599e-06	0.000100099
ASTN2	77.5318	1.89159	0.919599	0.000328289	0.00236899	CENPE	3135.18	0.725136	-0.463676	2.09363e-11	1.37816e-09
ATF3	583.097	2.18794	1.12957	1.14924e-15	1.94138e-13	CENPF	10061.5	0.827277	-0.273557	4.3459e-06	6.04503e-05
ATF5	1378.37	5.2268	2.38593	5.0363e-12	3.96708e-10	CENPH	744.586	0.816193	-0.293018	0.000701576	0.00445306
ATG13	2195.44	1.25403	0.326576	6.18884e-06	8.07949e-05	CENPI	788.625	0.785706	-0.347938	0.000272508	0.00202161
ATG16L2	878.897	1.2436	0.314523	0.000625902	0.00404414	CENPP	293.654	0.754819	-0.405797	0.00480305	0.0211506
ATP2A1	43.6108	1.99476	0.996213	0.00556395	0.0237842	CENPW	425.815	0.754732	-0.405963	0.000413421	0.00286109
ATP6V0A1	187.799	1.4816	0.567157	0.00159215	0.00871334	CEP128	650.012	0.795118	-0.330759	0.000857898	0.00522982
ATP7B	48.8236	3.5034	1.80875	5.84754e-05	0.000547319	CEP78	1367.26	0.826178	-0.275476	5.66911e-05	0.000533467
ATP9A	389.911	2.18566	1.12807	9.92226e-07	1.69452e-05	CETN3	480.785	0.809102	-0.305606	0.00648973	0.0267468
ATP9B	514.72	1.5131	0.597512	1.95578e-05	0.000217462	CFL1	25839.5	0.788547	-0.342731	5.94712e-13	5.95604e-11
AXL	8.88852	15.8841	3.98951	0.000287515	0.0021117	CHCHD3	1314.93	0.71852	-0.4769	1.01998e-07	2.37957e-06
AZIN2	179.062	1.3156	0.395719	0.0334231	0.0993903	CHCHD4	318.351	0.801065	-0.320008	0.0183718	0.0620701
B3GNT5	32.4347	4.73539	2.24348	1.20826e-05	0.000143656	CHD1L	1750.66	0.82397	-0.279336	0.000226815	0.00173401
B3GNT8	115.666	2.51059	1.32803	8.01995e-06	0.00010085	CHEK1	1887.89	0.780764	-0.357041	8.98194e-10	3.79325e-08
B4GALNT1	226.263	1.47958	0.565184	0.000716376	0.00452854	CHML	498.074	0.73388	-0.446384	9.90688e-05	0.00086276
BAIAP2	120.496	4.6025	2.20242	1.41339e-10	7.23254e-09	CIP2A	2243.72	0.822815	-0.28136	1.43899e-06	2.31378e-05
BAIAP2L1	12.7059	5.78435	2.53216	0.000726273	0.00457941	CKS2	1472.35	0.782405	-0.354013	4.91693e-07	9.10704e-06
BAIAP3	18.5303	7.5972	2.92547	5.04775e-07	9.31244e-06	CLEC2D	6686.39	0.779129	-0.360066	1.56877e-09	6.13272e-08
BANK1	21.1362	2.46275	1.30027	0.0103686	0.039366	CLINT1	2764.16	0.82182	-0.283106	2.13685e-06	3.2744e-05
BATF2	15.976	2.6912	1.42825	0.0244452	0.0774043	CLNS1A	1680.11	0.810761	-0.302651	0.000102634	0.000887959
BBC3	452.87	2.36484	1.24174	1.95248e-23	1.44082e-20	CMSS1	511.85	0.617014	-0.696624	5.00632e-08	1.26021e-06
BBOF1	24.379	1.89549	0.922571	0.033204	0.0989698	CNOT9	2887.75	0.821807	-0.283129	3.86327e-08	1.00569e-06
BBS1	199.113	1.29723	0.375434	0.0204887	0.0675298	COA4	678.745	0.798534	-0.324575	0.000562869	0.00368957
BBS2	230.625	1.36533	0.449247	0.00324291	0.0154236	COASY	1293.22	0.811477	-0.301378	2.20167e-05	0.00023856
BBS4	313.588	1.28929	0.366573	0.00994466	0.0380759	COPS2	1833.62	0.826367	-0.275146	6.68114e-05	0.000613868
BBS9	180.491	1.3885	0.473532	0.00554143	0.0237024	COQ3	215.125	0.773586	-0.370367	0.0202377	0.0669072
BCAN	15.137	4.36519	2.12605	0.00119705	0.00685054	CORO1A	36865.6	0.786658	-0.346192	4.46669e-13	4.57135e-11
BCAS1	11.0782	31.0031	4.95434	5.35956e-06	7.19793e-05	CRIM1	1933.81	0.790459	-0.339237	5.77446e-05	0.000541202
BCAS4	471.286	1.39506	0.480323	1.4924e-05	0.000171939	CRLS1	541.075	0.789946	-0.340175	0.00325474	0.0154694
BCL2L11	1135.85	1.97081	0.978786	2.34899e-14	3.07805e-12	CRYL1	249.576	0.778902	-0.360486	0.00971456	0.0373397
BCL2L14	26.4591	2.06169	1.04383	0.0547005	0.143303	CSE1L	4059.6	0.82207	-0.282667	4.96378e-10	2.23785e-08
BCL2L15	45.5231	2.30168	1.20269	0.000596155	0.00387221	CSK	5722.84	0.823813	-0.279611	2.80258e-07	5.6216e-06
BCL6B	48.2482	5.29529	2.40471	8.04406e-08	1.91487e-06	CSTF2	1125.12	0.807643	-0.308211	5.29366e-05	0.000503203
BCR	859.996	1.353	0.436164	7.37034e-07	1.29661e-05	CTNNAL1	650.478	0.764301	-0.387787	0.000869565	0.00529174
BEST4	15.5532	2.81555	1.49342	0.0147221	0.0519685	CTPS1	2040.1	0.773708	-0.37014	3.55877e-10	1.65772e-08
BHLHA15	21.8347	2.84014	1.50596	0.00670082	0.0274393	CUL2	1340.47	0.791887	-0.336633	1.09236e-06	1.82986e-05
BMF	485.053	2.26949	1.18237	2.83645e-16	5.60139e-14	CUX1	546.353	0.726856	-0.460258	0.000360736	0.00255642
BMP1	559.49	1.52264	0.606574	2.40111e-07	4.95089e-06	CWC27	788.436	0.761565	-0.392962	1.7338e-06	2.71919e-05
BMP8B	15.5106	5.24184	2.39007	0.000462443	0.003146	CWF19L1	909.378	0.796953	-0.327434	3.242e-05	0.000333011
BMPR2	512.748	1.28168	0.358032	0.001106	0.00642384	CYC1	1759.57	0.824893	-0.277721	4.80463e-06	6.57226e-05
BNIP3L	1011.28	1.28114	0.357428	5.85582e-05	0.000547728	CYCS	3815.86	0.813065	-0.298557	7.80092e-10	3.30443e-08
BOK	5.59321	23.8985	4.57885	0.00035979	0.00255192	DAAM1	518.647	0.808469	-0.306736	0.00522547	0.022662
BRSK1	93.5649	1.73612	0.79587	0.00176491	0.00951032	DAZAP1	4672.15	0.813732	-0.297375	4.94062e-08	1.24815e-06
BSCL2	479.623	1.33872	0.420859	0.000508414	0.00339775	DBF4	1658.51	0.719739	-0.474454	1.25023e-10	6.46845e-09
BSPRY	110.923	1.36592	0.449874	0.0437305	0.121343	DBI	3988.7	0.731987	-0.450111	1.71585e-14	2.35862e-12
BTD	280.008	1.32189	0.402599	0.00864548	0.0339737	DCAF13	1578.4	0.80107	-0.32	4.83205e-06	6.60333e-05
BTG1	3256.47	1.21691	0.283226	1.27253e-06	2.0868e-05	DCUN1D5	746.303	0.735881	-0.442456	1.09203e-06	1.82986e-05
BTN2A2	531.83	1.28928	0.366563	0.00424449	0.0191234	DDX1	2468.65	0.758553	-0.398678	5.34205e-08	1.33039e-06
C11orf24	756.007	1.48193	0.567481	4.91597e-07	9.10704e-06	DDX10	611.507	0.718441	-0.477059	5.65117e-06	7.52469e-05
C11orf95	186.01	1.5061	0.590816	0.00151609	0.00836236	DDX21	7649.57	0.724111	-0.465717	5.71515e-17	1.38159e-14
C12orf40	20.2206	14.2442	3.8323	7.74121e-08	1.84591e-06	DDX39A	3569.74	0.760719	-0.394565	7.02822e-11	3.95754e-09
C12orf57	1092.98	1.37659	0.461099	2.07186e-05	0.000227483	DDX46	4209.01	0.814376	-0.296233	1.37038e-07	3.03539e-06
C12orf76	116.47	1.33734	0.419364	0.0429644	0.11981	DDX56	1088.17	0.800773	-0.320535	8.01998e-05	0.000719011
C14orf28	93.5684	1.45298	0.539011	0.0298656	0.091091	DEK	8068.89	0.813449	-0.297877	7.96691e-12	5.78778e-10
C15orf48	66.0124	2.62008	1.38961	0.000559022	0.0036695	DENND1A	298.919	0.749302	-0.41638	0.00206188	0.0107351
C15orf53	143.218	1.49898	0.583986	0.00326268	0.0155019	DEPDC1B	1199.13	0.726852	-0.460266	7.75742e-09	2.45929e-07
C17orf107	17.2275	2.47837	1.30939	0.0221174	0.0717842	DGKA	2979.38	0.778382	-0.36145	3.87327e-08	1.00569e-06
C1orf198	147.619	1.29512	0.37308	0.0389386	0.111309	DHODH	207.404	0.630329	-0.665824	4.76759e-05	0.000462925
C1QTNF6	111.376	1.45447	0.54049	0.0216674	0.0705851	DHX15	6030.69	0.788919	-0.342051	1.94054e-10	9.61422e-09
C1R	130.925	1.72316	0.785053	0.000277447	0.00204849	DHX33	942.1	0.813474	-0.297832	0.000363	0.00256792
C1RL	564.902	1.2256	0.293493	0.00291242	0.0141543	DHX9	8976.43	0.776687	-0.364595	8.65762e-11	4.76034e-09
C1S	27.9119	1.34889	0.431771	0.590254	0.749905	DIAPH2	304.249	0.673257	-0.570771	0.000896214	0.00542873
C20orf204	248.457	1.75557	0.811939	4.93233e-05	0.000474787	DIAPH3	956.51	0.775493	-0.366815	2.41738e-05	0.000258339
C2orf92	24.2087	2.05558	1.03955	0.0300816	0.0916701	DIEXF	688.758	0.737783	-0.438732	0.000123356	0.00103266
C3	80.639	2.91872	1.54534	3.23191e-06	4.69096e-05	DIS3L2	452.328	0.813331	-0.298085	0.00962508	0.0370751
C4BPB	20.5683	2.54399	1.34709	0.00854768	0.0336743	DIXDC1	298.09	0.798567	-0.324514	0.0333561	0.0992754
C6orf132	10.7377	3.40485	1.76759	0.0155476	0.0541796	DKC1	2438.94	0.746129	-0.422503	3.2847e-12	2.84289e-10
C8G	13.8025	4.60832	2.20424	0.000584665	0.00381106	DLAT	1348.98	0.782955	-0.352999	8.34288e-07	1.44772e-05
C9orf135	23.0327	3.52486	1.81757	0.000820674	0.00504457	DLD	2462.5	0.819177	-0.287753	4.00643e-06	5.64564e-05
C9orf139	48.0587	3.62802	1.85918	1.28749e-06	2.10396e-05	DLGAP5	2817.75	0.781854	-0.355028	4.48236e-08	1.13889e-06
CA6	287.644	2.26387	1.17879	1.69176e-07	3.66618e-06	DMAC1	443.848	0.793975	-0.332834	0.00472548	0.0208943
CABLES1	67.5965	2.3321	1.22163	0.000144157	0.001182	DNAAF5	640.011	0.669484	-0.578879	1.84938e-06	2.88112e-05
CACFD1	25.486	2.17562	1.12143	0.0162221	0.0560914	DNAJC11	1151.11	0.736594	-0.441058	7.64258e-06	9.69743e-05
CACNA1C	13.1827	10.8811	3.44375	2.10554e-05	0.000230099	DNAJC17	342.587	0.808501	-0.306679	0.0204234	0.0673779
CACNA1D	132.074	2.30391	1.20408	0.000702392	0.0044542	DNAJC9	2646.07	0.799927	-0.32206	1.52612e-09	6.01062e-08
CACNA1H	36.281	5.19506	2.37714	5.31463e-07	9.72799e-06	DNTTIP2	1866.37	0.783834	-0.351379	3.31014e-07	6.48205e-06
CACNA1I	56.1961	2.34298	1.22835	0.00245993	0.0123225	DOCK2	11188.3	0.809116	-0.305581	2.57969e-07	5.27257e-06
CACNB3	239.861	1.33534	0.417209	0.0220284	0.0715285	DPH2	750.324	0.759654	-0.396586	4.71565e-05	0.000458199
CALCOCO1	716.884	1.38469	0.469567	6.71204e-07	1.1958e-05	DPM1	1178.89	0.818803	-0.288412	0.00019367	0.00151785
CALHM1	62.2541	2.99964	1.58479	1.48178e-05	0.000170997	DPP4	11378.3	0.792135	-0.336182	9.00521e-07	1.54733e-05
CAMSAP2	18.8787	2.64812	1.40497	0.0701582	0.172668	DRD5	26.3217	0.584663	-0.774323	0.123058	0.260555
CAPN12	162.951	2.677	1.42062	1.17915e-07	2.6996e-06	DSCC1	920.927	0.821435	-0.283781	0.000340449	0.00244166
CAPN3	26.2831	2.60957	1.38381	0.00210258	0.0109065	DTYMK	1021.13	0.807337	-0.308758	0.000110914	0.000946486
CARD9	57.204	3.39176	1.76203	1.55632e-05	0.000177986	DUS3L	642.858	0.818997	-0.288069	0.00217845	0.0112212
CARS	2336.66	1.26099	0.334561	6.21867e-06	8.11088e-05	DUSP6	6336.47	0.764063	-0.388236	1.89727e-10	9.46679e-09
CASP8	1749.1	1.22232	0.289627	0.000105449	0.000907616	DUSP7	992.252	0.774142	-0.369331	2.68479e-05	0.000283673
CASTOR2	172.979	1.55227	0.634377	0.0025238	0.0125885	DUT	2623.98	0.785377	-0.348542	1.14769e-09	4.69149e-08
CASTOR3	295.02	1.38842	0.473444	0.00147041	0.00815856	DYRK4	311.668	0.806075	-0.311013	0.0157938	0.0548809
CATSPER1	23.5279	4.97134	2.31363	9.60786e-06	0.00011755	E2F4	3016.01	0.795434	-0.330187	1.57083e-08	4.62702e-07
CAV2	9.78461	11.4116	3.51243	0.00687036	0.0280271	EBNA1BP2	1254.44	0.761477	-0.393127	2.21707e-07	4.62582e-06
CAVIN1	221.941	1.73125	0.791813	0.00195764	0.0103072	EBPL	230.526	0.766714	-0.38324	0.0144602	0.0512373
CBX7	352.178	2.21582	1.14784	1.51259e-12	1.39527e-10	ECHDC1	1336.89	0.802504	-0.31742	3.04475e-05	0.000316226
CCDC180	86.9857	1.46484	0.550745	0.0219454	0.0713113	ECT2	2306.68	0.81296	-0.298743	1.26749e-06	2.08097e-05
CCDC189	40.8452	1.92124	0.942035	0.0143282	0.0508727	EEF1E1	657.467	0.779861	-0.358712	0.000117466	0.000991565
CCDC24	21.0317	2.02209	1.01584	0.0361105	0.105152	EEF2KMT	206.425	0.786018	-0.347365	0.032536	0.0974103
CCDC73	9.42247	4.03566	2.0128	0.00970085	0.0373054	EFTUD2	3452.28	0.82459	-0.278252	2.22162e-07	4.62844e-06
CCDC80	42.9089	8.85064	3.14578	1.88124e-08	5.40508e-07	EIF1AX	2096.92	0.809197	-0.305437	1.088e-06	1.82693e-05
CCDC88A	386.315	1.28555	0.362383	0.0116876	0.0433178	EIF1AY	1598.59	0.811171	-0.301922	0.00018641	0.00146917
CCDC96	28.2282	2.20253	1.13916	0.00715973	0.0289716	EIF2B2	913.387	0.802688	-0.317089	0.000347425	0.00248027
CCL1	1951.99	1.34832	0.431163	6.53954e-07	1.16804e-05	EIF2B3	476.491	0.720435	-0.473059	7.2242e-05	0.000656451
CCL22	12.7426	15.8419	3.98567	0.000197193	0.00153787	EIF2S1	3047.32	0.825986	-0.27581	3.6131e-08	9.52241e-07
CCL3	3666.88	1.53149	0.61494	0.00191566	0.0101318	EIF3C	503.089	0.803494	-0.315642	0.00837969	0.0331523
CCL3L3	23.4279	2.55473	1.35317	0.0164544	0.0567126	EIF4A1	15362.1	0.725634	-0.462687	3.93924e-14	4.97586e-12
CCL4	2059.01	1.53304	0.616398	0.00400569	0.0182468	EIF4E	1463.97	0.824663	-0.278123	0.000280413	0.00206496
CCL4L2	66.3532	2.2196	1.1503	0.000129645	0.00107879	EIF4EBP1	553.483	0.802178	-0.318006	0.00156261	0.0085751
CCL5	12098.9	1.28954	0.366859	4.68112e-12	3.75051e-10	EIF4G1	12798.4	0.796071	-0.329031	4.95801e-11	2.90863e-09
CCNA1	273.633	1.2652	0.33936	0.0196902	0.0654985	EIF4G3	2596.9	0.775264	-0.367241	3.03551e-06	4.46599e-05
CCNB3	40.7197	1.78971	0.839722	0.034309	0.101294	EIF5A	8640.42	0.721529	-0.47087	4.15526e-15	6.69666e-13
CCNG2	662.25	1.3258	0.406862	4.55148e-05	0.000445023	EIF5AL1	192.973	0.732547	-0.449007	0.00699096	0.0284117
CCNI2	445.92	1.34759	0.430384	0.00148668	0.0082358	EIF5B	4833.11	0.755843	-0.403842	8.67791e-12	6.19848e-10
CCNL2	1313.54	1.33134	0.412884	3.72138e-06	5.30259e-05	ENG	332.287	0.730801	-0.45245	0.00123992	0.00706128
CCPG1	1309.91	1.55796	0.639662	2.44252e-10	1.18912e-08	ENO1	52796.7	0.786769	-0.345987	3.01949e-11	1.87329e-09
CCR6	78.4552	2.57894	1.36678	2.00359e-06	3.08707e-05	ENOPH1	1391.65	0.819569	-0.287062	5.39506e-05	0.000511109
CCR8	1156.42	1.25071	0.322753	0.000148605	0.0012128	ERAL1	915.083	0.792768	-0.335029	4.9003e-05	0.000472864
CD200	35.8661	1.9139	0.936517	0.0537972	0.141491	ERF	786.885	0.798217	-0.325147	0.000265519	0.00197918
CD274	313.182	1.25034	0.322317	0.0115849	0.0429942	ERG28	992.562	0.805086	-0.312784	8.59937e-05	0.000762148
CD300A	338.322	2.1297	1.09065	1.95989e-06	3.02638e-05	ERLIN1	546.826	0.74586	-0.423023	0.000172193	0.00137177
CD300C	66.3782	3.61796	1.85518	1.82416e-07	3.90482e-06	ESF1	637.469	0.769727	-0.377581	0.000224662	0.00172036
CD33	127.31	1.61915	0.695232	0.00132008	0.00743326	ETF1	3819.51	0.805526	-0.311997	2.85968e-09	1.05515e-07
CD38	1654.14	1.71964	0.782109	1.7585e-14	2.37077e-12	ETFA	1923.38	0.802141	-0.318072	1.97888e-07	4.18491e-06
CD59	1999.2	1.36258	0.44634	1.34828e-07	3.00207e-06	EXOSC2	879.759	0.764922	-0.386616	2.71091e-06	4.03072e-05
CD68	349.455	2.41226	1.27038	4.47942e-09	1.52588e-07	EXOSC3	917.567	0.747541	-0.419775	1.37039e-05	0.000160252
CD70	1975.4	2.27769	1.18757	9.03782e-09	2.83122e-07	EXOSC5	286.529	0.766251	-0.384111	0.00444157	0.0198549
CD72	106.655	1.62554	0.700918	0.0062335	0.0258963	EXOSC7	610.966	0.77306	-0.371348	0.00101349	0.0059758
CD79A	24.9194	1.90627	0.930753	0.0498441	0.133677	EXOSC8	1117.76	0.825475	-0.276704	0.00014578	0.00119113
CD80	826.08	1.3208	0.401412	2.24317e-05	0.000241563	FABP5	1054.34	0.691326	-0.532561	1.18027e-07	2.6996e-06
CD82	6738.87	1.21081	0.275971	6.57945e-07	1.17367e-05	FADS2	4983.84	0.725368	-0.463214	8.75298e-14	1.04005e-11
CD86	214.966	2.01961	1.01408	1.1474e-05	0.000138091	FAHD1	254.551	0.758391	-0.398987	0.0133278	0.0479721
CD9	1020	1.53028	0.613794	2.71705e-08	7.49341e-07	FAM210A	472.651	0.787245	-0.345115	0.00347305	0.0162356
CD93	127.196	3.29431	1.71998	1.32211e-13	1.53201e-11	FAM216A	257.091	0.792444	-0.335619	0.0217138	0.0707199
CDC14B	257.777	1.64793	0.720658	0.000111622	0.000950817	FAM72A	371.256	0.765467	-0.385587	0.00464589	0.0205944
CDC20B	38.4563	2.16795	1.11633	0.0102872	0.0391415	FAM72B	611.565	0.719694	-0.474544	4.30095e-05	0.000423481
CDC42BPB	44.3438	2.9141	1.54305	0.00105337	0.00617194	FAM72C	141.997	0.647453	-0.627152	0.00117384	0.00674522
CDC42BPG	41.4728	5.69675	2.51014	1.28636e-08	3.90391e-07	FAM72D	205.927	0.745779	-0.423179	0.0122321	0.0448735
CDC42EP1	17.2617	5.00642	2.32378	0.0002537	0.00190936	FAM78A	2772.39	0.776165	-0.365566	4.78006e-07	8.92426e-06
CDC42EP2	16.5681	2.69161	1.42847	0.0210194	0.0688259	FAR2	70.6626	0.596579	-0.745215	0.00759305	0.0304439
CDH1	10.31	11.0808	3.46999	0.000483694	0.00325909	FARS2	339.11	0.720855	-0.472219	0.000911463	0.00549898
CDH13	16.7394	4.72741	2.24105	0.00372	0.0171347	FARSB	1420.87	0.757606	-0.40048	8.04677e-06	0.000101097
CDH23	46.7901	2.3711	1.24555	0.000770679	0.00480253	FASTKD2	771.653	0.733772	-0.446597	8.86233e-05	0.000782485
CDH24	78.3762	1.99486	0.996285	0.000408818	0.00283568	FBL	3109.66	0.79329	-0.334079	6.49965e-09	2.10953e-07
CDIP1	1786.27	1.66235	0.733221	4.0928e-14	5.12367e-12	FDFT1	5228.64	0.81723	-0.291185	3.23529e-09	1.16338e-07
CDK18	38.295	3.00235	1.58609	0.000271698	0.00201773	FDPS	3071.74	0.774184	-0.369252	6.11015e-12	4.63083e-10
CDKL5	25.0818	2.27461	1.18562	0.00813694	0.0322969	FEN1	4466.5	0.827279	-0.273554	1.43433e-06	2.31158e-05
CDKN1A	6125.61	2.31539	1.21126	2.64791e-47	1.85632e-43	FGFRL1	196.414	0.772756	-0.371914	0.0397778	0.113076
CDKN2B	422.502	1.39012	0.475212	0.00041744	0.00288464	FH	1474.05	0.752015	-0.411166	2.09325e-08	5.91723e-07
CEACAM1	646.94	1.49661	0.5817	7.30895e-07	1.29066e-05	FIZ1	302.165	0.791121	-0.338029	0.0156767	0.0545554
CEBPA	68.4531	5.83281	2.54419	4.21461e-11	2.52534e-09	FKBP4	1744.94	0.752651	-0.409946	4.4929e-09	1.52588e-07
CEBPB	627.666	1.24652	0.317908	0.00494508	0.0216834	FLVCR1	382.189	0.799451	-0.322918	0.00644763	0.0266045
CEBPD	33.6008	4.46747	2.15946	7.01577e-07	1.24674e-05	FNDC10	183.889	0.754661	-0.4061	0.0225995	0.07279
CEL	29.13	3.05309	1.61027	0.000513162	0.0034197	FOCAD	1213.12	0.795169	-0.330667	9.89057e-05	0.000862411
CEP112	58.8151	1.50546	0.590208	0.0614563	0.15647	FUBP1	5105.37	0.713875	-0.486256	1.89042e-13	2.08705e-11
CEP170B	384.983	1.2937	0.371498	0.00229726	0.0117042	FUS	8468.75	0.808858	-0.306042	6.49812e-12	4.8722e-10
CEP68	324.474	1.48482	0.570291	2.20601e-05	0.000238845	FXYD5	6700.4	0.818246	-0.289393	3.66959e-07	7.08696e-06
CERCAM	81.6758	3.32358	1.73274	2.26726e-07	4.69561e-06	G2E3	890.179	0.792699	-0.335156	4.45324e-05	0.00043633
CERS5	1008.63	1.23427	0.303654	0.00194448	0.0102495	G3BP1	4581.37	0.819195	-0.287721	1.96931e-07	4.17177e-06
CES3	49.9007	2.41774	1.27366	0.000827425	0.00507495	GADD45GIP1	797.955	0.810442	-0.303218	0.000343721	0.00246008
CES4A	535.496	1.41611	0.501936	0.000106477	0.000914214	GALNT7	566.548	0.801959	-0.318399	0.0125377	0.0457433
CFD	38.999	1.8908	0.918996	0.128559	0.268834	GAPDH	70401.1	0.756885	-0.401854	1.02742e-14	1.51637e-12
CFH	276.586	1.41108	0.496798	0.00710012	0.028787	GAR1	727.212	0.733826	-0.44649	7.16409e-06	9.20694e-05
CFL2	176.86	1.281	0.357265	0.0335393	0.0996514	GATB	344.34	0.765848	-0.384869	0.00769432	0.0307444
CHAD	8.46531	37.589	5.23224	4.28318e-05	0.000422621	GCSH	124.128	0.749832	-0.415361	0.0363987	0.105848
CHD5	53.5652	13.5925	3.76474	2.45428e-11	1.5756e-09	GEMIN4	1064.23	0.819535	-0.287122	0.000173831	0.0013839
CHI3L2	96.9177	1.65446	0.726365	0.00408221	0.0185412	GEMIN6	265.117	0.744139	-0.426356	0.00228508	0.0116761
CHKB	869.445	1.23222	0.301265	0.000981137	0.00581758	GFM1	1494.57	0.81932	-0.287502	0.000146598	0.00119711
CHST12	1057.68	1.40068	0.486127	1.12707e-06	1.88352e-05	GGCT	852.73	0.752178	-0.410853	8.58425e-06	0.000106891
CHST15	15.8715	12.1775	3.60615	7.68905e-06	9.73877e-05	GIMAP7	1883.58	0.769754	-0.37753	7.02989e-05	0.000641289
CIB2	26.3183	2.39461	1.25979	0.0057784	0.0244844	GINS1	1063.02	0.769099	-0.378759	6.01444e-06	7.88117e-05
CKAP4	449.207	2.3277	1.21891	2.48184e-09	9.20579e-08	GLI2	182.377	0.70146	-0.511566	0.00525897	0.0227791
CKB	74.3567	3.21548	1.68503	3.38015e-07	6.6007e-06	GLO1	5249.53	0.82515	-0.277271	2.51979e-08	7.00991e-07
CLCN2	59.2379	1.75373	0.810424	0.00709367	0.0287707	GLRX3	1198	0.798347	-0.324913	7.42409e-06	9.48025e-05
CLCN7	866.65	1.26747	0.341949	0.000129124	0.00107636	GLUL	2523.3	0.817176	-0.291281	0.00200935	0.0105124
CLDN12	69.1497	1.59367	0.672352	0.0139175	0.0497544	GMDS	459.48	0.730146	-0.453743	0.000419523	0.00289475
CLDN7	6.53463	20.4942	4.35714	0.000318485	0.00230298	GMPS	2509.49	0.811921	-0.300588	8.30166e-07	1.44235e-05
CLEC12A	106.605	1.75564	0.811995	0.00165909	0.00903034	GNAI2	13889.4	0.816533	-0.292417	3.21142e-06	4.66605e-05
CLEC16A	1618.18	1.27258	0.347756	0.000339367	0.00243514	GNG2	7157.87	0.821066	-0.284429	1.28268e-10	6.61192e-09
CLEC3B	48.3515	3.3931	1.76261	1.78428e-07	3.82528e-06	GNL2	1862.14	0.825367	-0.276891	1.3117e-05	0.000154549
CLIC3	66.6092	2.3634	1.24086	8.48138e-05	0.000754552	GNL3	2240.77	0.770413	-0.376296	6.80871e-09	2.1946e-07
CLIC4	1183.88	1.39638	0.48169	1.68142e-08	4.92176e-07	GNPNAT1	759.435	0.78728	-0.345052	3.93167e-05	0.000392635
CLIP2	135.795	2.37143	1.24576	7.71136e-08	1.84192e-06	GOLGA7B	362.579	0.682963	-0.55012	3.06003e-05	0.000317342
CLIP3	84.2394	3.79495	1.92408	8.45164e-07	1.46478e-05	GOT2	2279.78	0.766646	-0.383368	1.7884e-08	5.21613e-07
CLNK	13.724	2.9985	1.58424	0.0128799	0.0467122	GPATCH4	1346.88	0.649378	-0.622869	9.34662e-13	8.85466e-11
CLU	812.845	1.53387	0.617175	5.68961e-05	0.000534678	GPHN	343.785	0.764913	-0.386633	0.0102154	0.0388999
CMBL	40.5829	2.21851	1.14959	0.00109239	0.00636751	GRK6	2619.94	0.81064	-0.302866	1.26488e-06	2.07912e-05
CNN3	66.5629	1.78493	0.835869	0.00904627	0.0352523	GRWD1	1039.92	0.790144	-0.339813	7.15627e-06	9.20533e-05
CNR2	71.8266	1.64278	0.716139	0.0239962	0.0763098	GSPT1	3856.83	0.824216	-0.278906	7.43635e-08	1.78231e-06
CNTNAP1	55.3725	3.60062	1.84824	1.31046e-06	2.13605e-05	GSR	2300.73	0.710882	-0.492317	4.05143e-09	1.40955e-07
COL18A1	237.312	2.31666	1.21205	2.08333e-14	2.75569e-12	GTF2E2	944.667	0.817315	-0.291036	0.000677168	0.00432161
COL1A1	41.4748	9.51483	3.25018	6.19389e-07	1.11054e-05	GTF2F2	600.336	0.73671	-0.440831	4.43086e-05	0.000434745
COL5A1	25.5955	56.1375	5.81089	9.4511e-12	6.6257e-10	GTF3A	3400.97	0.813493	-0.297797	9.1975e-09	2.86574e-07
COL6A1	431.488	1.37101	0.455238	0.00195374	0.0102905	GTPBP4	2409.4	0.823558	-0.280057	2.2807e-06	3.47394e-05
COL6A3	479.745	2.16145	1.112	0.0123952	0.0453768	GYPC	1729.89	0.732432	-0.449234	3.07892e-06	4.50151e-05
COL9A2	373.684	2.09358	1.06598	4.91056e-10	2.221e-08	H2AFY	6752.35	0.803715	-0.315244	1.02774e-10	5.47907e-09
COPZ2	60.8849	1.46883	0.554671	0.0485956	0.131073	H2AFZ	8576.07	0.822227	-0.282392	2.71109e-09	1.00296e-07
CORO1B	716.392	1.47653	0.562212	9.79761e-09	3.03921e-07	HADH	870.303	0.795721	-0.329665	0.000294903	0.00215806
CORO2A	530.396	1.29908	0.377487	0.000276025	0.0020423	HAUS2	1242.25	0.811451	-0.301425	2.29645e-05	0.000246732
CORO6	44.4814	1.87808	0.909258	0.0154888	0.0540405	HAUS7	354.199	0.779473	-0.359429	0.0026143	0.0129845
CPAMD8	16.9961	3.99359	1.99769	0.00062772	0.00405401	HCFC1	6039.07	0.786551	-0.346388	1.95776e-13	2.12841e-11
CPEB4	853.417	1.33792	0.419993	3.79734e-06	5.38347e-05	HDAC2	2528.53	0.80134	-0.319514	6.19248e-08	1.51678e-06
CPM	71.8774	1.46059	0.54655	0.0653709	0.163673	HDGF	8856.52	0.823185	-0.280711	2.7254e-11	1.71358e-09
CPNE2	69.015	1.98534	0.989387	0.00166411	0.00904712	HEATR1	2163.31	0.804972	-0.312989	1.62622e-05	0.000184775
CPNE5	173.09	1.99826	0.998741	1.95137e-06	3.01989e-05	HGH1	609.223	0.694971	-0.524975	7.35507e-07	1.29555e-05
CPNE7	34.9926	1.97568	0.98235	0.0424443	0.118643	HK2	1285.51	0.731349	-0.451368	7.89489e-06	9.95452e-05
CPS1	10.099	2.91596	1.54397	0.0286769	0.0880786	HMBS	444.266	0.812133	-0.300212	0.00625066	0.0259522
CPT1B	483.435	1.46828	0.554131	0.000283564	0.00208597	HMGB1	15729.7	0.787092	-0.345396	4.50071e-14	5.58447e-12
CPT1C	18.0385	4.2625	2.0917	0.000735391	0.00462166	HMGB2	16154.1	0.797231	-0.32693	5.87152e-14	7.09695e-12
CPZ	10.9629	7.20217	2.84843	0.000385796	0.00269818	HMGB3	1443.28	0.823306	-0.280499	0.000213494	0.00164926
CRACR2B	167.166	2.0231	1.01657	1.28364e-06	2.10256e-05	HMGCR	3160.19	0.786076	-0.347259	1.99684e-07	4.21653e-06
CRAT	572.939	1.2302	0.298888	0.00718454	0.0290244	HMGCS1	4591.7	0.755026	-0.405401	2.98683e-08	8.08463e-07
CREB3L3	722.239	1.62611	0.701423	1.07767e-06	1.81393e-05	HMGN2	12154.8	0.806569	-0.310131	7.0716e-12	5.21847e-10
CREBRF	433.387	1.71691	0.779816	7.27298e-08	1.74913e-06	HNRNPA0	4496.01	0.827911	-0.272453	3.07383e-07	6.07016e-06
CREG1	611.597	1.49614	0.581244	7.52288e-06	9.58894e-05	HNRNPA1	27596.5	0.778758	-0.360753	4.99319e-12	3.96708e-10
CRELD2	1236.31	1.33115	0.412674	5.71701e-05	0.000536534	HNRNPA2B1	38072.2	0.771156	-0.374905	6.42645e-15	9.90167e-13
CRIP2	21.4051	2.26391	1.17882	0.0186737	0.0627875	HNRNPA3	16621	0.816701	-0.292121	1.07964e-15	1.84605e-13
CRMP1	286.528	1.63265	0.707215	0.000511427	0.003413	HNRNPAB	6901.51	0.679057	-0.558395	1.96959e-24	1.84104e-21
CROCC	393.151	1.26304	0.336898	0.0114686	0.0426527	HNRNPC	18630.4	0.774395	-0.368858	1.33827e-18	4.36369e-16
CRYBB3	17.9309	5.10246	2.35119	0.000280131	0.00206396	HNRNPD	9644.98	0.728816	-0.456373	1.94639e-18	6.20235e-16
CRYBG2	468.818	2.08768	1.0619	2.98853e-07	5.94357e-06	HNRNPDL	6996.54	0.735165	-0.443861	2.97336e-18	8.95948e-16
CRYBG3	804.96	1.24278	0.313567	0.00597882	0.0250685	HNRNPF	12302.1	0.799165	-0.323434	4.83612e-16	9.16315e-14
CSAD	142.64	1.59766	0.675957	0.0035706	0.0165773	HNRNPM	8264.46	0.824407	-0.278571	1.99942e-09	7.61789e-08
CSAG1	7.04219	18.005	4.17033	0.000575923	0.00376458	HNRNPR	8809.81	0.775814	-0.366218	5.25137e-16	9.43967e-14
CSAG3	9.84101	5.20953	2.38115	0.0191228	0.0639321	HNRNPU	18366.1	0.796972	-0.327399	3.65209e-12	3.04797e-10
CSF1R	15.8343	4.55425	2.18721	0.00253543	0.012642	HPDL	92.2039	0.543275	-0.880245	0.000977943	0.00581252
CSGALNACT1	523.305	1.3408	0.423092	0.000185069	0.00146271	HPS6	665.428	0.816661	-0.292191	0.00147533	0.00818262
CSPG4	13.9875	50.7697	5.6659	1.21001e-07	2.75416e-06	HSP90AB1	26207	0.685876	-0.543981	4.9689e-20	2.04909e-17
CSRNP1	588.855	1.24593	0.317222	0.0045225	0.0201365	HSPA8	60650.6	0.713727	-0.486556	1.03363e-16	2.37583e-14
CSRNP2	595.922	1.31871	0.399128	0.000105186	0.000905903	HSPBP1	467.777	0.811989	-0.300467	0.00944393	0.0365278
CST3	16.31	11.2187	3.48783	0.00015169	0.00123081	HSPD1	9015.82	0.654905	-0.610644	3.27198e-22	1.99463e-19
CST6	14.0609	13.7332	3.77959	2.61579e-05	0.0002768	HSPH1	5524.56	0.784484	-0.350183	6.39618e-08	1.56238e-06
CST7	2083.53	1.7105	0.774418	0.000144721	0.00118447	HTATSF1	11316.3	0.794307	-0.332232	7.53918e-09	2.40243e-07
CSTA	13.8562	146.982	7.19949	2.82746e-10	1.34843e-08	IDH3A	1463.88	0.811021	-0.30219	4.48494e-06	6.21376e-05
CTDSPL	333.537	1.2989	0.377293	0.00857617	0.0337542	IDH3B	1475.05	0.794561	-0.33177	2.93844e-05	0.000306319
CTF1	14.3695	8.29905	3.05295	0.000101132	0.000878544	IFRD2	793.85	0.676462	-0.56392	3.84634e-07	7.39773e-06
CTH	249.361	1.94443	0.959347	6.10506e-06	7.98499e-05	IGSF8	687.164	0.817329	-0.291012	0.00293936	0.0142555
CTHRC1	45.1984	5.30451	2.40722	3.99417e-08	1.03135e-06	IL16	7630.44	0.78209	-0.354593	2.97342e-05	0.000309505
CTLA4	661.081	1.87784	0.909073	4.57942e-10	2.09434e-08	IL18R1	1557.52	0.714396	-0.485205	1.05921e-09	4.40689e-08
CTNNA1	1836.01	1.25866	0.331889	5.1144e-07	9.3983e-06	ILF2	5354.38	0.808275	-0.307082	1.24208e-12	1.16101e-10
CTNND1	596.501	2.31907	1.21354	2.30506e-11	1.50853e-09	IMP4	1329.17	0.817471	-0.290761	8.85231e-05	0.000782094
CTNS	724.788	1.48621	0.57164	3.74341e-06	5.32857e-05	IMPA2	162.057	0.756314	-0.402943	0.0309059	0.0934106
CTSA	1717.37	1.27627	0.351936	1.59262e-05	0.000181545	IMPDH1	1380.78	0.771198	-0.374827	3.42113e-05	0.000349619
CTSB	4427.61	1.29982	0.37831	1.13189e-07	2.61024e-06	INPP5A	106.443	0.716578	-0.480805	0.0325545	0.0974103
CTSD	7714.56	1.27991	0.35604	2.85244e-06	4.21878e-05	INSIG1	2166.76	0.801169	-0.319821	1.28647e-05	0.000151832
CTSF	28.1301	1.80966	0.855716	0.044668	0.123386	IPO11	740.655	0.732918	-0.448276	1.05368e-05	0.000127469
CTSH	1471.72	1.36217	0.445906	1.16314e-06	1.93686e-05	IPO4	1075.62	0.722557	-0.468818	1.75698e-07	3.77832e-06
CTSL	126.186	1.86559	0.899629	0.00073127	0.00460194	IPO5	4090.8	0.821295	-0.284027	9.08511e-07	1.55915e-05
CTSO	165.846	1.68188	0.750077	4.77214e-05	0.000463046	ISOC2	427.816	0.812367	-0.299797	0.00708195	0.0287398
CTTN	29.938	7.12031	2.83194	4.92731e-07	9.11422e-06	ITGA4	7061.3	0.753808	-0.407731	1.65451e-07	3.60217e-06
CTTNBP2NL	112.227	1.81295	0.858336	0.000182481	0.00144633	JAKMIP1	1452.04	0.726499	-0.460967	1.47854e-07	3.24592e-06
CUL7	413.125	1.27242	0.347571	0.00495235	0.0217058	JMJD8	808.772	0.79595	-0.329251	0.000105759	0.000909718
CX3CR1	128.272	4.35529	2.12277	2.26063e-13	2.38318e-11	KAT2A	783.013	0.795068	-0.33085	0.000351625	0.00250643
CXADR	38.6297	2.03314	1.02371	0.0253886	0.0796248	KAT8	462.922	0.76478	-0.386883	0.00356622	0.0165624
CXCL10	54.6861	4.08227	2.02937	6.80827e-05	0.000623914	KATNBL1	555.531	0.802543	-0.317349	0.00200778	0.0105118
CXCR5	36.062	5.79191	2.53404	1.40478e-05	0.000163185	KCNQ5	112.135	0.739264	-0.435839	0.0466965	0.127157
CXXC5	35.7971	2.39363	1.2592	0.000783719	0.00486433	KIF11	5004.45	0.801178	-0.319806	3.73016e-09	1.31739e-07
CYB561	206.335	3.38143	1.75763	5.58413e-15	8.69946e-13	KIF14	2141.62	0.761549	-0.392992	5.62995e-07	1.02383e-05
CYB5R1	322.508	1.25506	0.327752	0.0161221	0.0558005	KIF15	2319.48	0.811462	-0.301404	2.49736e-05	0.000266075
CYHR1	426.235	1.30765	0.386978	0.00124401	0.00708169	KIF18A	792.994	0.786574	-0.346346	0.000242437	0.00184139
CYP19A1	122.524	2.10924	1.07672	0.00127106	0.00720821	KIF20A	1779.48	0.774599	-0.368478	0.000352184	0.00250913
CYP1A1	90.9849	2.75311	1.46106	1.18607e-05	0.000141732	KIF21A	1431.13	0.802339	-0.317717	1.3701e-06	2.21571e-05
CYP1B1	9803.62	1.30639	0.385581	1.63348e-10	8.32083e-09	KIF23	2380.05	0.805153	-0.312666	2.7837e-05	0.000292362
CYP27B1	36.4651	2.26105	1.17699	0.00906173	0.0352929	KIF4A	2021.82	0.820879	-0.284758	2.60037e-05	0.000275792
CYP4F3	21.8126	17.3846	4.11973	1.93247e-09	7.40304e-08	KNOP1	474.99	0.762428	-0.391327	0.000382524	0.00268034
CYSRT1	22.222	4.31412	2.10907	5.89819e-05	0.000551323	KNSTRN	983.711	0.810704	-0.302752	0.00182965	0.00976907
CYSTM1	219.823	1.26599	0.340265	0.0316742	0.0953627	KPNA2	7014.08	0.807936	-0.307687	5.30012e-06	7.13177e-05
CYTH3	37.6906	1.97478	0.981694	0.00845875	0.0334085	KPNA3	2015.96	0.761897	-0.392331	1.0585e-07	2.46531e-06
D2HGDH	260.183	1.44598	0.532051	0.000918131	0.00553206	KPNB1	10463.1	0.807649	-0.308199	3.08619e-12	2.68767e-10
DAB2IP	13.3946	8.39128	3.06889	0.00311948	0.0149583	LAMTOR2	845.175	0.789545	-0.340906	0.000254984	0.00191593
DAGLA	8.98486	5.09731	2.34974	0.00753026	0.030218	LANCL2	353.864	0.780623	-0.357302	0.0053488	0.0230827
DAPK2	159.255	1.96115	0.971703	2.34989e-06	3.56193e-05	LAPTM4B	938.575	0.696162	-0.522505	2.59209e-08	7.19678e-07
DBNDD2	217.11	1.50424	0.589031	0.00232947	0.0118253	LARS2	874.752	0.791637	-0.33709	0.000422161	0.00290967
DCAF4L1	66.6005	15.3057	3.936	5.08291e-16	9.35294e-14	LAS1L	1296.66	0.76565	-0.385242	4.7677e-06	6.5345e-05
DCHS1	25.0056	2.3459	1.23014	0.0107616	0.0405288	LBR	6108.17	0.826321	-0.275225	3.51576e-10	1.64315e-08
DCP1B	451.082	1.23389	0.303209	0.0069706	0.0283372	LDHA	22296.4	0.743524	-0.427548	3.08379e-13	3.2028e-11
DCUN1D3	519.86	1.37117	0.455407	0.000219752	0.0016896	LDHB	13596.5	0.756317	-0.402937	1.0968e-10	5.7813e-09
DDAH2	497.547	1.4126	0.498351	5.27796e-06	7.12245e-05	LEF1	1473.73	0.806537	-0.310187	0.000505524	0.00338489
DDB2	2996.57	1.30949	0.389007	1.38065e-11	9.48926e-10	LFNG	2800.48	0.81067	-0.302813	9.37525e-06	0.000115307
DDIT3	360.498	2.35214	1.23397	1.00295e-16	2.34372e-14	LIF	8940.9	0.711567	-0.490929	7.17535e-12	5.2673e-10
DDIT4L	43.4439	2.35928	1.23835	0.00138314	0.00773865	LIPE	360.069	0.768015	-0.380794	0.00324997	0.015452
DDR2	56.0414	2.75299	1.461	0.00442603	0.0198076	LLPH	971.426	0.815497	-0.294248	0.000183561	0.00145243
DDX4	63.2562	1.57484	0.655201	0.0287044	0.0881439	LMNB1	7662.35	0.793302	-0.334058	1.68985e-10	8.55359e-09
DDX43	44.9641	2.51174	1.32869	0.00396925	0.0181044	LONP1	2273.75	0.806479	-0.310291	0.000129269	0.0010766
DDX58	1206.77	1.37233	0.456625	1.57985e-05	0.000180435	LRP8	1889.57	0.73067	-0.452707	1.3144e-08	3.96327e-07
DDX60	2148.81	1.3175	0.397802	5.19901e-05	0.00049555	LRR1	831.269	0.82156	-0.283562	0.00066247	0.00424908
DDX60L	1252.34	1.41515	0.500958	4.18827e-06	5.85481e-05	LRRC20	378.152	0.763448	-0.389398	0.00113765	0.00658047
DECR2	76.258	2.0566	1.04026	0.000368835	0.00260526	LRRC45	699.507	0.784596	-0.349978	0.000416705	0.00288098
DENND2C	8.61208	3.72701	1.89802	0.0120619	0.0443885	LRRC58	1691.76	0.718479	-0.476981	5.48348e-12	4.23149e-10
DENND3	1469.61	1.40636	0.491964	1.4374e-06	2.31378e-05	LSM3	934.363	0.785537	-0.34825	7.85613e-05	0.000707002
DEPP1	9.09786	14.1489	3.82262	0.000181688	0.00144086	LSM5	946.518	0.781845	-0.355045	3.05746e-05	0.000317311
DERL3	209.254	2.01877	1.01348	5.16193e-08	1.29242e-06	LSM6	665.604	0.745184	-0.424332	2.18197e-06	3.33261e-05
DGAT1	470.878	1.23185	0.300829	0.00426752	0.0192025	LSM7	708.041	0.779994	-0.358465	0.000884768	0.00537028
DGCR6	30.5166	2.25941	1.17595	0.00676899	0.0277023	LTB	20856.4	0.800645	-0.320764	2.02531e-05	0.000223071
DGKD	1399.36	1.39279	0.477978	2.73159e-07	5.51073e-06	LTV1	1145.22	0.773262	-0.370971	4.47092e-06	6.20048e-05
DGKI	139.156	1.43588	0.521938	0.0246813	0.0779756	LYAR	752.327	0.679268	-0.557948	1.31264e-08	3.96327e-07
DHDH	18.1985	4.9359	2.30331	0.000300619	0.00219302	LYRM4	408.772	0.772535	-0.372328	0.00277917	0.0136152
DHRS2	247.941	6.84517	2.77509	3.6895e-19	1.30199e-16	MAD2L1	2088.09	0.758366	-0.399034	5.73381e-08	1.41538e-06
DHX58	753.113	1.36032	0.443942	0.000730983	0.00460194	MAGOH	1043.45	0.810029	-0.303954	6.57809e-05	0.000605193
DIP2A	1594.03	1.21698	0.283304	0.000144796	0.00118447	MAGOHB	635.103	0.723649	-0.466638	4.77456e-06	6.53751e-05
DIP2C	32.5307	3.84976	1.94477	0.000277985	0.00205138	MAK16	1074.39	0.782466	-0.353899	1.37392e-05	0.000160531
DISP2	48.7816	2.49031	1.31632	0.000853639	0.00521065	MANEAL	76.4063	0.654087	-0.612446	0.0196721	0.0654694
DLC1	15.0403	2.34949	1.23235	0.147137	0.295639	MAP2K4	1068.75	0.76924	-0.378495	9.50811e-06	0.000116532
DLGAP4	1072.58	1.24826	0.31992	0.00110645	0.00642384	MAPK9	1278.09	0.782267	-0.354268	3.74249e-05	0.000376965
DMD	1054.8	1.31096	0.390628	8.29665e-07	1.44235e-05	MAPKAP1	1682.39	0.766093	-0.384408	4.62319e-06	6.3906e-05
DMPK	206.161	1.32025	0.400807	0.0186165	0.0627006	MAPKAPK3	4976.03	0.827981	-0.272331	5.07224e-07	9.34532e-06
DMWD	474.962	1.29339	0.371161	0.0108374	0.0407483	MARS2	392.098	0.734401	-0.445361	0.00167256	0.0090825
DNAH10	20.0775	7.64226	2.934	1.89793e-05	0.000211962	MAT2A	5871.39	0.823928	-0.27941	1.42293e-09	5.63586e-08
DNAH3	18.3152	13.9679	3.80405	1.23484e-06	2.04171e-05	MBNL1	12781.7	0.810597	-0.302943	4.49459e-09	1.52588e-07
DNAH8	47.8643	12.663	3.66254	9.31052e-10	3.8852e-08	MCM2	4526.35	0.798598	-0.324458	1.01282e-10	5.46185e-09
DNAJB9	958.022	1.2232	0.290658	0.00118278	0.00678548	MCM3	6193.73	0.783607	-0.351798	1.84766e-14	2.46725e-12
DNAJC12	148.387	1.47863	0.564256	0.0146559	0.0517607	MCM6	5380.88	0.725386	-0.46318	1.04887e-14	1.5319e-12
DNAJC4	355.389	1.27759	0.353421	0.00605732	0.0253219	MCRIP2	110.007	0.663077	-0.592752	0.00729311	0.0294324
DNAJC6	424.44	1.23951	0.309765	0.0134338	0.0482467	MCUB	1199.23	0.736387	-0.441464	3.91308e-07	7.51272e-06
DNASE1	742.057	1.32372	0.404593	1.36168e-05	0.000159499	MED30	372.992	0.749514	-0.415972	0.000344717	0.0024647
DOCK3	117.421	1.3672	0.451225	0.0370922	0.107231	MEMO1	1022.97	0.821153	-0.284276	0.00041162	0.00285145
DOCK4	18.0193	3.22029	1.68719	0.0113255	0.0422527	METAP1	1527.86	0.822651	-0.281647	5.70884e-05	0.000536126
DOCK5	358.373	1.26656	0.340921	0.0111932	0.0418952	METAP2	2546.84	0.776415	-0.365101	3.10691e-07	6.11826e-06
DPEP2	103.804	1.63886	0.712691	0.00476779	0.021035	METTL1	203.746	0.759847	-0.396219	0.0138244	0.0495101
DPYSL2	2191.46	1.27806	0.353958	1.67875e-05	0.000189974	METTL16	930.413	0.804771	-0.313349	0.00203706	0.0106217
DRAM1	287.245	1.90568	0.930307	3.84895e-08	1.00496e-06	METTL26	544.515	0.77605	-0.365778	0.000660942	0.00424122
DSE	63.0192	1.62566	0.701027	0.0166939	0.0573408	METTL2A	361.25	0.78411	-0.350873	0.0106635	0.0402676
DST	728.273	1.58849	0.667653	4.16993e-06	5.83952e-05	METTL2B	649.177	0.761117	-0.393809	0.000177512	0.00141094
DUSP14	493.448	1.39268	0.477861	1.89286e-05	0.000211641	MFNG	3727.84	0.749857	-0.415313	1.64925e-09	6.37027e-08
DUSP5	1449.93	1.7812	0.83285	2.9636e-13	3.10095e-11	MGAT5	1086.4	0.78015	-0.358177	0.00193074	0.0101962
DUSP8	39.9631	1.80164	0.849309	0.0232417	0.0745019	MGMT	210.266	0.610946	-0.710883	0.000103123	0.000890871
DYNC2H1	267.049	1.54613	0.628665	6.02381e-05	0.00056045	MIF	3521.1	0.733704	-0.446731	2.86866e-14	3.72421e-12
DYRK1B	171.058	1.9161	0.938177	2.70942e-07	5.48453e-06	MKI67	33405.5	0.80746	-0.308538	3.07344e-09	1.11351e-07
E2F7	1082.39	1.23004	0.298704	0.000347835	0.00248193	MLLT3	1445.55	0.65921	-0.60119	3.86789e-08	1.00569e-06
EBF4	25.6543	3.108	1.63599	0.0071138	0.0288273	MMAB	280.477	0.671989	-0.573491	9.06911e-05	0.000798731
EBI3	102.988	2.23585	1.16082	0.000304234	0.00221421	MPHOSPH10	1084.46	0.775861	-0.366131	3.05688e-06	4.47396e-05
ECE1	2597.58	1.21718	0.283548	0.000110232	0.000941844	MRM1	221.047	0.778244	-0.361706	0.0231726	0.0743486
ECHDC2	274.433	1.4032	0.488724	0.00250208	0.0124935	MRPL1	524.317	0.784945	-0.349336	0.00132	0.00743326
ECI1	336.266	1.3895	0.474567	0.000337173	0.00242312	MRPL11	1088.7	0.681742	-0.552703	4.60064e-10	2.09434e-08
ECM1	19.321	3.10276	1.63355	0.006356	0.0263272	MRPL12	1274.24	0.74443	-0.425792	1.2982e-07	2.93531e-06
EDA2R	270.983	1.91035	0.933835	6.72461e-11	3.81724e-09	MRPL14	447.348	0.772961	-0.371532	0.00181101	0.00969167
EEF1A2	37.837	6.83178	2.77226	3.94031e-09	1.37773e-07	MRPL15	815.359	0.809981	-0.30404	0.00367436	0.0169635
EFEMP2	62.2949	4.15573	2.0551	1.32329e-07	2.96047e-06	MRPL16	1436.6	0.753972	-0.407418	4.33996e-09	1.4951e-07
EFHC1	41.4106	2.35411	1.23518	0.00153929	0.00846697	MRPL17	997.97	0.763741	-0.388845	2.76064e-06	4.09597e-05
EGFL6	526.178	1.60795	0.685222	4.82611e-08	1.22165e-06	MRPL18	1096.4	0.813169	-0.298373	0.000396797	0.00276241
EGLN3	1087.62	1.37376	0.458132	1.22444e-05	0.000145367	MRPL19	1158.71	0.796062	-0.329048	0.000171697	0.0013686
EGR1	222.402	1.6844	0.752238	7.74475e-05	0.000698322	MRPL20	1487.9	0.796364	-0.328499	1.34414e-05	0.000157709
EGR2	921.196	1.5639	0.645146	1.03887e-06	1.761e-05	MRPL23	699.556	0.765087	-0.386305	7.84993e-05	0.000706897
EGR3	319.68	1.39274	0.477922	0.0049552	0.0217115	MRPL24	812.58	0.730963	-0.452129	3.6131e-06	5.16931e-05
EHD3	92.6202	1.88246	0.912622	0.000710204	0.00449608	MRPL3	2066.05	0.698351	-0.517977	5.09066e-15	8.01979e-13
EIF3CL	729.879	1.44067	0.526743	0.000267209	0.00198861	MRPL37	2410.64	0.781268	-0.356111	4.72304e-09	1.59187e-07
ELOVL4	57.9769	1.66805	0.738166	0.0255207	0.0799788	MRPL39	554.992	0.804731	-0.313421	0.00179244	0.0096101
ELOVL7	28.4922	2.13448	1.09389	0.0238548	0.0759463	MRPL4	1255.54	0.80127	-0.319639	0.000157881	0.00127368
EMILIN1	48.4144	2.27927	1.18857	0.0012225	0.00697061	MRPL45	695.779	0.797401	-0.326623	0.00121034	0.00690966
ENC1	119.546	1.80167	0.849336	0.00568137	0.024146	MRPL46	434.248	0.771868	-0.373574	0.00207524	0.0107886
ENO3	223.59	1.45341	0.539437	0.00134286	0.00753433	MRPL58	492.025	0.742929	-0.428704	0.000165302	0.00132592
ENPEP	137.911	1.56745	0.648421	0.000807455	0.0049786	MRPL9	1114.14	0.729738	-0.454549	1.06856e-06	1.80076e-05
ENTPD1	958.802	1.571	0.651686	1.55002e-08	4.59468e-07	MRPS15	1390.69	0.681724	-0.55274	1.47368e-11	9.9971e-10
EOMES	202.771	1.27679	0.352523	0.0288317	0.0884185	MRPS17	258.991	0.775002	-0.367728	0.0181941	0.0615723
EPB41L4A	77.1357	1.57823	0.658304	0.0198005	0.0657562	MRPS2	701.307	0.810672	-0.30281	0.00256829	0.0127786
EPGN	358.242	1.28519	0.36198	0.00832694	0.0329901	MRPS26	456.903	0.763018	-0.390211	0.000598308	0.00388374
EPHB3	19.3232	2.5947	1.37557	0.0105863	0.0400408	MRPS28	314.546	0.751195	-0.412741	0.0032018	0.0152964
EPHB6	168.104	1.4706	0.556409	0.00240614	0.0121311	MRPS34	1731.41	0.709644	-0.494833	5.5905e-12	4.2833e-10
EPHX1	16.9338	3.07406	1.62014	0.0122449	0.0448956	MRPS35	1132.12	0.78383	-0.351387	1.3185e-05	0.000155131
EPN2	71.1614	2.07541	1.05339	0.000671224	0.00429345	MRPS5	1332.02	0.783459	-0.352071	1.36274e-06	2.20634e-05
EPS15L1	1002.79	1.23315	0.302349	0.000217251	0.00167367	MRPS7	1084.01	0.809571	-0.30477	0.000158774	0.00127867
EPS8	97.6183	1.55217	0.634284	0.00656555	0.0269562	MRRF	500.167	0.786752	-0.346019	0.00402188	0.0183087
EPS8L2	282.843	1.63734	0.711358	1.18674e-05	0.000141732	MRTO4	1256.88	0.628071	-0.670999	1.19651e-11	8.30507e-10
EPSTI1	1537.17	1.53028	0.613793	3.64988e-09	1.2923e-07	MSH6	2598.03	0.762536	-0.391123	2.23783e-09	8.41197e-08
ERBB3	197.22	1.91301	0.935843	1.45376e-05	0.000168039	MTAP	662.069	0.744645	-0.425375	5.65787e-06	7.52647e-05
ERI2	396.745	1.23864	0.308762	0.0130045	0.0470545	MTBP	458.18	0.797597	-0.326268	0.00565952	0.0240753
ERMN	141.094	1.41763	0.503485	0.0231888	0.0743836	MTDH	6335.19	0.818581	-0.288804	1.80824e-08	5.26003e-07
ERN1	3278.12	1.62349	0.699097	0.00181311	0.00969921	MTFP1	613.925	0.712678	-0.488677	1.06115e-05	0.000128262
ERO1B	165.707	1.32045	0.401031	0.0263579	0.0819613	MTFR2	624.058	0.808564	-0.306565	0.00336146	0.0158264
ETV7	204.538	1.77149	0.824963	0.000583193	0.00380323	MTHFD1	4663.34	0.758988	-0.39785	7.35005e-14	8.80813e-12
EVA1A	11.3827	3.42172	1.77472	0.0208919	0.068576	MTHFD1L	688.368	0.611179	-0.710332	1.89491e-09	7.27903e-08
EVA1B	185.445	1.73177	0.792247	6.34893e-06	8.27308e-05	MTMR2	1265.27	0.821988	-0.282811	7.91355e-05	0.000711256
EVC	417.835	1.25439	0.326983	0.015539	0.05417	MTREX	2138.61	0.804661	-0.313547	3.69861e-06	5.27807e-05
EVPL	7.02204	10.6136	3.40784	0.000831244	0.00509614	MTRF1L	520.016	0.807736	-0.308044	0.00200536	0.0105071
EXD2	128.198	1.52362	0.6075	0.00797181	0.0317086	MVK	364.211	0.741146	-0.432169	0.000608339	0.00394259
F11R	586.368	2.21872	1.14973	6.50604e-13	6.46959e-11	MYBBP1A	1254.7	0.746102	-0.422555	1.09683e-07	2.53772e-06
F2R	1562.14	1.80116	0.848929	0.000114925	0.000974224	MYC	1460.7	0.645853	-0.630722	4.75026e-13	4.82633e-11
F2RL3	104.389	6.06461	2.60042	1.33146e-14	1.90493e-12	MYCBP	1000.14	0.814847	-0.295399	0.00025219	0.00189935
F5	56.4626	2.7081	1.43728	0.000300067	0.00219013	NAA15	2261.53	0.707812	-0.498561	8.69257e-16	1.50467e-13
F8	231.269	1.68809	0.755392	4.84656e-06	6.61346e-05	NAA25	876.895	0.802609	-0.317231	0.000375632	0.00264527
FADS3	125.248	1.64699	0.719835	0.000439287	0.00301679	NABP2	1118.26	0.675352	-0.566288	1.28989e-09	5.17138e-08
FAM118A	560.55	1.24207	0.312747	0.00592057	0.0249126	NARS2	374.101	0.765689	-0.38517	0.00770182	0.0307656
FAM120AOS	1167.77	1.33322	0.414918	3.11489e-06	4.5399e-05	NASP	4462.8	0.787282	-0.345047	9.2512e-10	3.87197e-08
FAM131A	86.8127	1.96502	0.974541	8.47332e-05	0.000754314	NAT10	2243.35	0.796768	-0.327767	2.42546e-06	3.64496e-05
FAM161B	76.4224	2.01774	1.01274	0.000533013	0.00352684	NCAPD3	4016.2	0.811095	-0.302057	2.86296e-08	7.85064e-07
FAM166B	13.3337	4.26392	2.09218	0.00200265	0.0105047	NCAPH	2716.94	0.816	-0.293359	1.59991e-06	2.53186e-05
FAM167A	75.1246	2.39845	1.2621	0.000285774	0.00210112	NCBP2-AS2	238.053	0.700042	-0.514486	0.00224268	0.0114762
FAM169A	230.755	2.70115	1.43357	1.57348e-11	1.05559e-09	NCL	20355.7	0.694615	-0.525715	8.4481e-20	3.2903e-17
FAM171A1	21.4316	2.42502	1.27799	0.0108986	0.0409239	NDC1	1605.61	0.743018	-0.428531	8.50844e-11	4.69673e-09
FAM210B	220.673	1.72982	0.790622	1.01826e-06	1.72846e-05	NDUFA9	1397.2	0.805722	-0.311647	9.52089e-05	0.000834849
FAM212B	235.543	1.89189	0.919827	4.17638e-08	1.07358e-06	NDUFAB1	1065.78	0.788134	-0.343487	1.30012e-05	0.000153314
FAM229B	21.6812	2.22471	1.15361	0.0187252	0.0629168	NDUFAF2	233.987	0.736442	-0.441355	0.00387148	0.0177161
FAM234A	157.798	1.56075	0.642236	0.00267158	0.0131941	NDUFAF4	285.001	0.760222	-0.395507	0.00328169	0.0155711
FAM43A	176.755	1.40196	0.487445	0.012904	0.0467875	NDUFV2	2863.57	0.780979	-0.356644	5.76296e-09	1.91475e-07
FAM46A	97.9196	2.9693	1.57012	1.23322e-09	4.98298e-08	NFKB1	4435.74	0.775801	-0.366241	6.28925e-10	2.72813e-08
FAM53B	869.04	1.43818	0.524242	4.16218e-08	1.07276e-06	NHP2	1179.55	0.700131	-0.514303	1.6345e-09	6.3483e-08
FAM53C	1284.49	1.26424	0.338267	5.33891e-05	0.000506131	NIFK	1255.18	0.790026	-0.340028	7.04339e-05	0.000642103
FAM83G	174.389	1.26912	0.343824	0.0409348	0.115622	NKRF	599.712	0.794734	-0.331455	0.000439362	0.00301679
FAM8A1	445.703	1.51345	0.597839	4.0464e-06	5.68483e-05	NLE1	596.405	0.798673	-0.324323	0.00362511	0.0167912
FAM9C	18.6976	28.7113	4.84355	4.97364e-07	9.18779e-06	NLN	325.764	0.668704	-0.580561	0.000188267	0.00148214
FAT1	41.8633	2.58846	1.37209	0.000465229	0.00316035	NME1	329.342	0.735041	-0.444104	0.000654395	0.00420306
FBN1	418.845	1.31089	0.390547	0.0284048	0.087396	NNT	2563.84	0.821282	-0.28405	5.15259e-05	0.000492129
FBXL17	419.164	1.24413	0.315142	0.00535518	0.0231031	NOB1	1395.97	0.798086	-0.325384	9.19984e-06	0.000113749
FBXL6	391.991	1.25972	0.333105	0.0110012	0.0412607	NOL10	848.688	0.783718	-0.351593	0.000197183	0.00153787
FBXO10	73.9615	1.53382	0.617132	0.0256423	0.0802882	NOL11	1567.32	0.772746	-0.371934	4.47983e-07	8.44149e-06
FBXO2	316.513	1.76375	0.818647	3.61544e-07	7.00167e-06	NOL6	1301.02	0.810602	-0.302934	0.000145526	0.00118975
FBXO31	935.595	1.52031	0.604365	1.33763e-09	5.34329e-08	NOL7	1349.15	0.805472	-0.312094	9.89735e-05	0.000862466
FBXO32	697.605	1.49689	0.581967	6.03573e-10	2.64459e-08	NOLC1	4249.19	0.697421	-0.519898	2.95529e-20	1.33665e-17
FCER1G	268.586	3.16474	1.66209	0.00240439	0.0121304	NOM1	1020.53	0.739507	-0.435365	4.27199e-06	5.95996e-05
FCGBP	289.994	1.42351	0.509452	0.000390825	0.00273032	NOP16	568.681	0.610076	-0.712938	1.00036e-08	3.09627e-07
FCGR3A	18.5313	8.88152	3.15081	1.18618e-05	0.000141732	NOP2	1727.07	0.701658	-0.511159	1.73022e-10	8.66407e-09
FCGRT	21.1195	2.3919	1.25815	0.0210123	0.0688259	NOP56	4150.98	0.778812	-0.360653	5.4927e-12	4.23149e-10
FCHO2	16.4548	2.92197	1.54694	0.00578741	0.0245011	NOP58	2659.91	0.761237	-0.393582	4.27522e-10	1.97181e-08
FDXR	1398.72	2.12075	1.08457	3.35256e-25	3.61586e-22	NPM1	20101.3	0.743171	-0.428233	9.04976e-12	6.37622e-10
FERMT2	31.3235	6.71371	2.74711	0.000581194	0.00379196	NPM3	317.815	0.762393	-0.391394	0.0015606	0.00856741
FES	566.36	1.94888	0.962645	5.78236e-09	1.91665e-07	NPRL3	617.79	0.708246	-0.497677	3.83376e-06	5.42413e-05
FEZ1	14.2804	2.55027	1.35065	0.0308156	0.0932271	NPTX1	1948.72	0.704357	-0.505621	0.0103812	0.0393924
FGD2	236.876	2.06282	1.04462	3.60526e-06	5.16337e-05	NR1D1	110.428	0.705028	-0.504247	0.0188211	0.0631843
FGD6	32.6334	2.04244	1.0303	0.0162311	0.0561085	NR2F6	95.1489	0.707881	-0.498422	0.0287952	0.0883452
FGF2	56.5595	2.20374	1.13996	0.00310377	0.0149034	NRROS	781.44	0.819167	-0.287771	0.000642405	0.00413362
FGFBP2	344.078	2.56382	1.35829	6.73456e-10	2.88762e-08	NSDHL	490.949	0.756612	-0.402375	0.000504237	0.00337788
FGL2	340.046	1.37991	0.464575	0.000170991	0.00136375	NTHL1	219.069	0.701708	-0.511056	0.0018577	0.00988492
FGR	120.841	34.5119	5.10902	7.47047e-28	1.16382e-24	NUBPL	122.948	0.714449	-0.485098	0.0287329	0.0882118
FHL1	330.468	1.77208	0.825443	1.13855e-09	4.66772e-08	NUCKS1	9602.14	0.828063	-0.272187	2.29925e-06	3.49272e-05
FHL2	46.229	2.74243	1.45545	5.07061e-05	0.000485291	NUDC	2591.64	0.744338	-0.42597	1.43526e-12	1.3327e-10
FKBP1B	64.5897	1.69276	0.759379	0.0087457	0.0342428	NUDCD1	901.806	0.695766	-0.523325	1.44783e-08	4.32079e-07
FLCN	840.95	1.44692	0.532989	5.36231e-08	1.33307e-06	NUDT21	5554.31	0.813794	-0.297264	1.82907e-08	5.29863e-07
FLNB	859.16	1.39832	0.483695	1.5803e-05	0.000180435	NUF2	1788.3	0.823077	-0.280901	1.90232e-05	0.000212191
FLNC	9.67902	31.0818	4.958	8.50861e-05	0.000756495	NUP210	9825.8	0.817157	-0.291315	2.04953e-08	5.80961e-07
FLVCR2	73.4828	1.63754	0.711534	0.00747403	0.0300405	NUP35	406.511	0.807921	-0.307714	0.0163689	0.0564458
FLYWCH1	927.02	1.21874	0.285387	0.0011438	0.0066024	NUP37	795.243	0.81514	-0.29488	0.00109312	0.00636751
FMN1	19.6164	4.45368	2.155	0.000343032	0.00245641	NUP54	1400.24	0.813634	-0.297548	1.28012e-05	0.000151337
FN1	2051.66	2.08204	1.058	1.42134e-50	1.99286e-46	NUP88	1399.96	0.801934	-0.318445	4.67694e-06	6.44622e-05
FNDC3B	903.542	1.28589	0.362762	0.00131109	0.00739155	NUS1	1787.96	0.802471	-0.317478	0.000144679	0.00118447
FOS	52.0917	2.22944	1.15668	0.00235761	0.0119336	NXT1	468.659	0.804511	-0.313816	0.00256064	0.0127541
FOSL1	79.3215	1.79961	0.847687	0.00198268	0.0104171	OLA1	1828.54	0.790813	-0.338591	1.03995e-06	1.761e-05
FOSL2	2141.06	1.25493	0.32761	0.000443612	0.003043
FOXD2	15.5997	2.23613	1.16101	0.0332166	0.0989721
FOXO3	752.081	1.37141	0.455656	3.25145e-07	6.37602e-06
FOXO4	418.097	1.24669	0.318097	0.00841556	0.0332754
FOXP3	631.429	3.7379	1.90223	5.42005e-07	9.89512e-06
FRG2	8.86622	11.8544	3.56735	0.00310209	0.0149005
FRMD4B	1888.03	1.30954	0.389062	1.50026e-06	2.38494e-05
FSCN1	547.744	1.60589	0.68337	1.772e-07	3.80477e-06
FTCD	8.58158	37.8781	5.24329	1.16948e-05	0.000140267
FTHL17	8.06288	62.1111	5.95678	3.93565e-06	5.55707e-05
FUCA1	369.389	3.77636	1.917	9.429e-17	2.24075e-14
FUT7	783.508	1.29272	0.370407	0.00179023	0.0096101
FYCO1	2186.91	1.64917	0.721744	3.76593e-18	1.10004e-15
FZD4	21.356	9.58932	3.26143	0.001325	0.00744603
FZD6	658.105	1.23192	0.300904	0.00342889	0.0160952
G0S2	132.763	6.08363	2.60493	2.07318e-10	1.02048e-08
GAB1	19.5368	2.55834	1.35521	0.0159469	0.055317
GAB2	2929.4	1.30164	0.380331	1.69701e-07	3.67187e-06
GABARAP	2573.27	1.29497	0.372916	4.13545e-09	1.42816e-07
GABARAPL1	1923.86	1.27441	0.349833	5.83999e-05	0.000546977
GABBR1	46.6933	1.85974	0.895099	0.0108926	0.0409166
GADD45A	710.955	2.18297	1.1263	5.81133e-21	3.13387e-18
GALE	334.875	1.31105	0.390723	0.00519535	0.0225663
GALNS	602.514	1.2951	0.373066	0.00552505	0.0236467
GALNT2	1529.53	1.33504	0.416884	9.06556e-06	0.000112187
GAMT	145.503	1.33082	0.412315	0.033889	0.100435
GANC	346.502	1.25213	0.324384	0.0120839	0.0444578
GAREM2	152.008	1.69128	0.758113	6.55792e-05	0.000603889
GAS2L1	439.997	3.29949	1.72224	2.98697e-06	4.4131e-05
GAS6	22.4812	6.82635	2.77111	2.12282e-06	3.25646e-05
GBP6	16.2019	2.30084	1.20216	0.0344764	0.101568
GCNA	1505.81	33.6481	5.07245	3.24586e-14	4.17525e-12
GDF15	15.6291	135.278	7.07979	4.43212e-10	2.03747e-08
GDI1	2770.59	1.21532	0.281339	9.94308e-05	0.000865375
GDPD5	365.173	1.45045	0.536498	0.000250802	0.00189364
GFPT2	8.19856	24.7367	4.62858	2.99451e-05	0.000311469
GGA1	1372.89	1.34185	0.424218	8.94116e-07	1.5401e-05
GGA2	2056.51	1.30958	0.389103	5.64864e-07	1.0259e-05
GGACT	129.061	1.43131	0.517334	0.0156823	0.054561
GGT1	1427.16	1.74056	0.799555	1.97337e-12	1.7561e-10
GGT5	8.35597	89.4147	6.48244	3.02674e-07	5.98561e-06
GGT7	71.0155	2.63891	1.39994	2.39293e-06	3.61155e-05
GHRL	24.9708	6.58536	2.71926	3.01314e-07	5.96712e-06
GJB2	1461.67	1.33966	0.42187	5.2874e-06	7.12833e-05
GK	1159.84	1.23636	0.306094	0.000206746	0.0016042
GLB1L3	68.9156	1.72228	0.784322	0.00462656	0.0205346
GLDC	174.44	2.27245	1.18425	3.50037e-06	5.03889e-05
GLG1	6863.69	1.25422	0.326786	1.4718e-09	5.813e-08
GLIS2	62.1091	2.68215	1.42339	5.4977e-05	0.000519779
GMPR	49.4548	1.67706	0.745932	0.059663	0.153117
GNA11	22.0261	3.50766	1.81051	0.0018922	0.0100267
GNA15	2304.98	1.29127	0.368788	5.60033e-06	7.46409e-05
GNG12	15.9353	3.7385	1.90246	0.0109884	0.0412279
GNG4	81.1603	1.68946	0.756565	0.0187478	0.0629764
GNLY	3340.65	1.95218	0.965087	4.6249e-05	0.000450944
GNS	1677.12	1.26133	0.334951	0.000135495	0.00112015
GOLGA8A	2194.02	1.27267	0.347855	4.93716e-05	0.000474787
GOLGA8B	2292.21	1.23069	0.29947	6.68711e-05	0.000614014
GOLGA8N	455.189	1.32585	0.406921	0.00300314	0.0145047
GOLM1	244.267	1.54926	0.63158	0.00140646	0.00785032
GORASP1	643.112	1.24758	0.319138	0.00338779	0.0159359
GPA33	17.3609	3.81551	1.93188	0.0054707	0.0234643
GPD1	18.524	17.7768	4.15192	5.92555e-06	7.77922e-05
GPNMB	52.6969	1.89993	0.925946	0.0159157	0.0552363
GPR137	497.472	1.23449	0.30392	0.0103762	0.039384
GPR146	82.4231	3.10562	1.63488	8.39956e-06	0.000104871
GPR153	234.066	4.78975	2.25995	7.09069e-06	9.13774e-05
GPR155	433.455	1.49197	0.577217	7.36874e-05	0.000666992
GPR157	66.6157	2.45273	1.29439	5.31429e-05	0.000504138
GPR171	4088.27	1.26907	0.34377	3.92338e-08	1.01661e-06
GPR35	891.665	1.45926	0.545235	3.3275e-09	1.19322e-07
GPR55	2402.92	1.25635	0.32924	4.03378e-05	0.000401118
GPSM1	73.5789	1.54281	0.625562	0.0158176	0.0549228
GRAMD1B	4206.47	1.35279	0.435941	6.63132e-09	2.14729e-07
GRAMD2B	165.51	1.56079	0.64228	0.000551065	0.00362066
GRINA	479.62	1.58871	0.667858	7.58731e-07	1.33288e-05
GRN	1455.61	1.28386	0.360493	8.02601e-07	1.4014e-05
GSAP	241.84	1.30017	0.378706	0.021141	0.0691757
GSDMB	373.115	1.25775	0.330839	0.029885	0.0911303
GSDME	88.3121	2.04454	1.03178	0.000174346	0.00138656
GSN	271.979	3.49099	1.80364	0.00890123	0.034745
GSTM2	109.596	1.73477	0.794747	0.00249615	0.0124728
GSTM3	75.3461	1.87539	0.907193	0.00451108	0.0201177
GTF2IRD1	10.7658	6.69651	2.74341	0.00282158	0.0137725
GTPBP6	105.101	3.43042	1.77839	6.52754e-05	0.000602297
GTSF1	180.531	1.57301	0.653526	0.00280638	0.0137262
GULP1	14.2855	3.05204	1.60977	0.0450235	0.123901
GZMK	144.102	1.48184	0.56739	0.0122094	0.0448247
GZMM	853.935	1.5553	0.637197	4.40806e-08	1.12578e-06
H1F0	587.925	1.95275	0.965504	5.32217e-11	3.10925e-09
H6PD	1738.22	1.25478	0.327436	7.19454e-06	9.23761e-05
HAP1	36.4716	3.1193	1.64122	0.000193952	0.00151848
HAVCR1	46.2928	3.36418	1.75026	8.85165e-05	0.000782094
HBP1	676.528	1.36576	0.449707	2.28194e-06	3.47394e-05
HCAR1	97.9078	1.97081	0.978785	0.000647605	0.00416517
HDAC11	29.2355	2.37697	1.24912	0.0058788	0.0247974
HDAC5	318.192	2.1432	1.09976	3.19171e-11	1.96276e-09
HDC	30.0938	7.63937	2.93345	2.62354e-06	3.91326e-05
HELZ2	1523.08	1.47889	0.564517	4.10912e-07	7.80678e-06
HERC2	2592.83	1.24004	0.310383	0.000590027	0.00384065
HERC5	1213.22	1.52451	0.608349	5.95426e-10	2.61708e-08
HERC6	752.883	1.46088	0.546834	2.35325e-06	3.56316e-05
HES2	10.1673	11.8103	3.56198	0.000114426	0.000971168
HES6	80.9754	1.84411	0.882925	0.000904227	0.00546708
HEXDC	426.947	1.27036	0.345234	0.00745496	0.0299845
HHLA3	104.743	1.58037	0.660258	0.00341006	0.0160229
HIST1H2AC	106.244	1.56848	0.649369	0.00302973	0.0146029
HIST1H2BK	706.62	1.48988	0.5752	8.11517e-05	0.000726583
HIVEP1	1359.09	1.22424	0.291892	0.0007102	0.00449608
HKDC1	313.403	1.83958	0.879377	7.20174e-05	0.000654835
HLF	190.409	1.89104	0.919179	2.15791e-06	3.29946e-05
HMCN1	17.9019	5.39441	2.43147	5.99037e-05	0.000557709
HMOX1	116.706	2.72931	1.44853	1.47841e-06	2.35823e-05
HOOK2	158.01	1.49059	0.575888	0.00169403	0.00918842
HORMAD1	22.9722	33.4493	5.06391	4.98102e-10	2.23843e-08
HORMAD2	15.516	4.03813	2.01369	0.00330818	0.015628
HOXB6	31.9105	2.89232	1.53223	0.00077701	0.0048291
HOXB7	35.2523	1.82475	0.867697	0.0225397	0.072667
HRH1	25.5831	2.73844	1.45336	0.00263013	0.0130308
HSBP1L1	9.72826	6.02876	2.59186	0.0027878	0.0136527
HSD11B1	53.1676	3.25821	1.70408	1.23424e-05	0.000146407
HSD11B1L	22.6626	3.65574	1.87016	0.000229499	0.00175071
HSD17B1	14.424	4.44769	2.15306	0.00328838	0.0155765
HSD17B11	728.477	1.29384	0.371657	0.000177828	0.00141265
HSD3B7	769.013	2.79947	1.48516	2.65709e-19	1.00689e-16
HSF5	25.6561	2.62111	1.39018	0.00607749	0.025376
HSH2D	1300.49	1.75667	0.812842	3.39928e-09	1.21585e-07
HSPA12A	11.1283	3.82104	1.93396	0.0311208	0.0939385
HSPA1A	1205.05	1.34063	0.422915	2.22242e-05	0.000240044
HSPA2	124.835	2.2252	1.15393	5.7608e-06	7.62338e-05
HSPG2	69.5221	11.8451	3.56622	4.92816e-16	9.21302e-14
HTRA1	9.68169	10.9188	3.44875	0.000319643	0.00231016
HVCN1	341.753	1.30294	0.381772	0.00910061	0.0354148
HYAL2	207.607	1.37146	0.455717	0.0106435	0.0402026
HYI	147.113	2.12465	1.08723	3.51385e-05	0.00035753
ICAM1	1622.03	1.35082	0.433834	1.17949e-06	1.95711e-05
ICAM4	15.4734	3.89655	1.9622	0.00129203	0.00729878
ICOSLG	29.7669	2.35221	1.23402	0.00244391	0.0122642
ID3	25.7576	2.04582	1.03268	0.0176347	0.0599554
IER5L	35.5181	2.12144	1.08504	0.00991793	0.0379943
IFI27	363.715	34.1198	5.09254	1.14296e-22	7.63117e-20
IFI35	1483.68	1.30728	0.386573	0.00149945	0.0082967
IFI44	821.718	1.42874	0.51474	0.000462701	0.00314624
IFI44L	604.051	2.30921	1.2074	4.18968e-12	3.43529e-10
IFI6	1827.17	1.90288	0.928188	4.03769e-05	0.000401222
IFIH1	971.599	1.23714	0.307007	0.0014083	0.00785486
IFIT1	336.96	2.7985	1.48466	3.25674e-10	1.53747e-08
IFIT2	186.742	2.36294	1.24058	2.17718e-07	4.56296e-06
IFIT3	698.755	2.41154	1.26995	0.000134857	0.00111686
IFIT5	769.121	1.29898	0.377377	0.00433156	0.0194345
IFITM10	35.1985	1.79208	0.841639	0.035479	0.10383
IFITM3	696.44	1.54087	0.623742	0.0316252	0.0952562
IFNG	2231.02	2.12997	1.09083	1.19425e-07	2.7227e-06
IGF1	664.775	2.11806	1.08274	3.58084e-12	3.02451e-10
IGF1R	117.619	1.64829	0.720966	0.0183382	0.0619715
IGFALS	11.1734	34.7479	5.11885	1.33719e-06	2.17e-05
IGFBP3	410.006	1.31578	0.395917	0.00206127	0.0107351
IGFBP6	42.5091	2.53615	1.34264	0.0188233	0.0631843
IGFBP7	11.3597	9.33658	3.22289	0.00027664	0.00204469
IGFLR1	813.075	1.44364	0.529715	2.87399e-07	5.74838e-06
IGLON5	9.40937	15.5674	3.96045	0.0010896	0.00635497
IGSF3	34.9601	2.67615	1.42016	0.00263839	0.0130624
IGSF9	6.21742	19.5537	4.28937	0.000381016	0.00267379
IKBKG	261.004	1.27652	0.352211	0.0274228	0.0847093
IKZF3	2004.5	1.37115	0.45539	2.92618e-08	7.93577e-07
IL10	274.489	3.18253	1.67018	0.00118183	0.00678282
IL13RA1	29.3891	6.61467	2.72567	0.000795144	0.00491349
IL17RA	2651.63	1.33894	0.42109	1.38943e-08	4.17157e-07
IL17RE	28.2723	4.09485	2.03381	8.51418e-05	0.00075651
IL18BP	281.997	1.33979	0.422005	0.00343479	0.0161037
IL18RAP	938.667	1.25484	0.327501	0.000874931	0.00531978
IL1A	71.3076	4.08634	2.03081	1.84002e-05	0.000206557
IL1RN	47.5725	7.78545	2.96078	4.69931e-07	8.7852e-06
IL21R	773.27	1.39772	0.483071	9.02169e-05	0.000795554
IL22	1286.72	17.033	4.09026	1.29091e-09	5.17138e-08
IL23A	208.334	2.31943	1.21377	7.36169e-06	9.42632e-05
IL26	519.886	1.32522	0.406227	0.00110886	0.00643514
IL3	224.06	9.47803	3.24459	5.94921e-08	1.4634e-06
IL31RA	62.6084	3.03431	1.60137	9.3051e-06	0.000114747
IL4	56.467	3.45028	1.78671	0.000149894	0.00121977
IL4I1	166.868	2.23332	1.15919	8.60446e-07	1.48759e-05
IL6R	33.9971	4.40364	2.1387	8.66411e-05	0.0007674
IL6ST	1122.52	1.34531	0.427935	1.25516e-06	2.06982e-05
ILDR1	21.2715	2.31144	1.20879	0.0440907	0.122221
ILDR2	135.083	1.81088	0.856687	0.000224487	0.00172036
INHBE	10.0052	5.34774	2.41893	0.00305716	0.0147149
INPP5D	6012.79	1.22456	0.292264	1.51951e-07	3.32371e-06
INPP5E	555.669	1.2836	0.3602	0.000490813	0.00330215
INPP5F	476.376	1.4332	0.519243	0.000254133	0.00191094
INSC	48.3557	2.21563	1.14772	0.000898661	0.00544047
IP6K2	1112.97	1.30491	0.383954	7.80969e-06	9.87373e-05
IQCG	185.417	1.9134	0.936137	3.48416e-06	5.02586e-05
IQSEC2	20.3829	2.27827	1.18794	0.0214113	0.0699134
IRAK2	310.319	1.93518	0.952466	2.86679e-08	7.85064e-07
IRF5	290.076	1.50643	0.591132	9.68096e-05	0.000847825
IRF7	1214.33	2.01969	1.01414	1.98291e-16	4.27729e-14
IRF9	2069.46	1.30649	0.385692	3.05488e-06	4.47396e-05
IRX3	302.705	1.60781	0.685093	5.92346e-06	7.77922e-05
IRX5	59.3492	1.75909	0.814833	0.0160633	0.0556246
ISG15	1354.61	1.85141	0.888628	0.00200633	0.0105083
ISG20	912.825	1.59558	0.674081	3.54055e-07	6.87655e-06
ITGA7	27.302	1.89824	0.924665	0.0409632	0.115679
ITGA9	14.0853	5.09911	2.35025	0.00667796	0.0273617
ITGAD	31.7416	4.04459	2.01599	9.86572e-06	0.00012018
ITGAM	1464.73	1.23177	0.300738	0.000215729	0.00166347
ITGAV	541.87	1.24441	0.315467	0.00532593	0.0230052
ITGAX	1333.74	1.48506	0.570517	5.37843e-08	1.33471e-06
ITGB1	2090.35	1.29478	0.372703	6.09079e-08	1.4956e-06
ITGB4	28.7389	6.77856	2.76098	2.25603e-08	6.35176e-07
ITGB5	10.7891	5.59217	2.48341	0.00450949	0.020117
ITPKA	19.6214	2.61737	1.38812	0.0139716	0.0498844
ITPKC	221.386	1.50227	0.587148	0.000274263	0.00203248
IZUMO4	128.26	3.53218	1.82056	1.17394e-10	6.14171e-09
JAG1	31.1875	3.7625	1.91169	0.000182995	0.0014494
JAG2	261.281	1.3465	0.429209	0.0107185	0.0404099
JCAD	23.2313	3.99737	1.99905	0.000816597	0.00502612
JDP2	46.1887	1.85458	0.891096	0.0203601	0.0672541
JMJD4	543.891	1.38389	0.468728	0.000252235	0.00189935
JMY	375.658	1.51825	0.602406	0.000110755	0.000945735
JUP	85.6771	3.40616	1.76815	1.44975e-07	3.19607e-06
KANK1	192.337	1.36934	0.453482	0.0140645	0.0501143
KANK2	48.301	1.92637	0.945882	0.0174609	0.0594942
KANK3	78.4178	1.43904	0.525105	0.0398182	0.113152
KAT2B	5031.51	1.22562	0.293509	1.26227e-06	2.07727e-05
KAZALD1	9.95467	8.23858	3.0424	0.000621327	0.00402013
KCNA2	217.755	1.76668	0.821044	2.94384e-05	0.000306654
KCNH3	62.9722	2.21129	1.14489	0.000263233	0.00196947
KCNK5	672.286	1.273	0.348234	0.00117948	0.00677486
KCNMB3	38.8273	1.79126	0.840978	0.0202068	0.0668363
KCNN4	1157.28	1.42	0.505892	1.75106e-07	3.77137e-06
KCNT1	11.3701	14.779	3.88548	4.43396e-05	0.000434745
KCP	10.806	18.4034	4.2019	1.69615e-05	0.000191787
KCTD17	884.274	1.2619	0.335603	0.000506296	0.00338682
KDM1B	386.527	1.3524	0.435519	0.00100758	0.00595085
KDM4B	1083.78	1.34517	0.427788	1.13351e-05	0.000136773
KDM5B	2205.05	1.24752	0.319058	3.54255e-08	9.3717e-07
KDM6B	460.406	1.79657	0.845245	4.41907e-09	1.51491e-07
KDM7A	379.137	1.51359	0.597978	0.00226485	0.0115811
KIAA0355	243.951	1.24477	0.315875	0.0252273	0.079263
KIAA0754	93.5101	2.60538	1.38149	6.90828e-07	1.2292e-05
KIAA1211L	22.6807	2.80412	1.48755	0.00707258	0.0287101
KIAA1257	7.81106	7.01281	2.80999	0.00343528	0.0161037
KIAA1324	283.686	1.40808	0.493727	0.00514064	0.0223664
KIAA1324L	92.0709	1.89409	0.921505	0.000523273	0.00347387
KIAA1522	12.4069	2.59125	1.37365	0.0455196	0.124707
KIAA1671	976.668	1.55571	0.637575	2.89436e-09	1.06235e-07
KIF3B	1609.56	1.42543	0.511402	2.88249e-08	7.87825e-07
KIF3C	554.317	1.27963	0.355724	0.00280438	0.0137243
KIF5A	113.943	2.49981	1.32182	8.57041e-07	1.48353e-05
KIFC2	364.657	1.31232	0.392121	0.00385362	0.0176471
KIFC3	29.4374	3.79372	1.92361	0.000224573	0.00172036
KIR2DL3	108.297	69.5659	6.12031	1.20218e-10	6.26608e-09
KIR2DL4	23.9332	13.7838	3.7849	2.27191e-09	8.49453e-08
KIR2DS4	65.8117	165.901	7.37418	3.80728e-20	1.66818e-17
KIR3DL1	60.6141	426.407	8.73609	3.36729e-19	1.24244e-16
KIR3DL2	125.011	7.47052	2.90121	3.71439e-19	1.30199e-16
KIR3DL3	15.6918	76.7432	6.26197	1.01621e-06	1.72706e-05
KITLG	17.6396	4.23373	2.08193	0.00322502	0.0153803
KIZ	272.221	1.34771	0.430508	0.00245369	0.0123
KLF10	795.57	1.29151	0.369059	0.000209339	0.00162163
KLF11	444.92	1.26924	0.343962	0.00775197	0.0309395
KLF4	8.3422	12.9325	3.69292	0.00247366	0.0123736
KLF8	120.552	1.33562	0.417514	0.0375182	0.108128
KLF9	643.894	1.22726	0.295446	0.00114011	0.00658924
KLHDC7B	1028.81	5.81236	2.53912	3.50648e-09	1.24783e-07
KLHL11	705.985	1.23362	0.302902	0.00528849	0.0228576
KLHL17	168.728	1.34433	0.426892	0.0341707	0.101035
KLHL24	261.401	1.96208	0.972387	4.10043e-09	1.42307e-07
KLHL25	274.92	1.34078	0.423069	0.00250139	0.0124935
KLHL29	180.206	1.3629	0.446683	0.0156271	0.0544231
KLHL36	1108.38	1.24459	0.315671	0.000507977	0.00339644
KLRB1	67.9369	1.51241	0.596846	0.0531965	0.140275
KLRF2	54.3471	4.00999	2.0036	5.12842e-07	9.41173e-06
KMT5B	933.754	1.35233	0.435443	6.04465e-07	1.08936e-05
KPTN	127.041	1.32824	0.409515	0.0387455	0.110868
KRBA1	116.133	1.41713	0.502968	0.0208313	0.068482
KREMEN1	12.8295	7.74552	2.95336	0.000730131	0.00459891
KRT17	302.043	260.813	8.02687	9.83862e-21	5.10916e-18
KRT18	25.1942	9.13396	3.19124	2.72031e-08	7.49341e-07
KRT79	14.8768	2.8117	1.49144	0.014264	0.0506959
KRT8	8.07059	22.1814	4.47128	0.000188261	0.00148214
KRT80	7.84322	24.4256	4.61032	0.000135177	0.00111818
KRT81	395.835	5.75337	2.52441	2.06396e-09	7.8425e-08
KRT86	553.194	2.09982	1.07026	1.71597e-10	8.62351e-09
KSR1	2103.07	1.39381	0.479032	1.44163e-07	3.18317e-06
LACC1	219.644	1.46407	0.549986	0.00150514	0.00831834
LAG3	1800.48	1.403	0.488519	1.79043e-06	2.79862e-05
LAIR2	238.198	2.29102	1.19599	4.82819e-07	8.99017e-06
LAMA2	24.9547	2.93682	1.55425	0.00270413	0.0133165
LAMA3	9.95881	5.52106	2.46495	0.00446733	0.0199479
LAMA5	19.7045	2.23775	1.16205	0.029769	0.0908359
LAMC1	28.8031	3.48918	1.80289	0.0373466	0.107782
LAMC2	49.2913	4.62194	2.2085	1.01318e-06	1.72401e-05
LAMP3	150.209	2.25894	1.17564	8.61582e-08	2.0475e-06
LAT2	852.552	1.81902	0.863159	9.16358e-11	4.99932e-09
LATS2	391.766	1.24269	0.313467	0.0122124	0.0448247
LAX1	1464.15	1.43051	0.516529	7.22472e-08	1.74231e-06
LETM2	118.7	1.40041	0.485847	0.0555379	0.145171
LEXM	35.7444	6.02559	2.5911	2.9025e-08	7.88682e-07
LGALS3	762.428	1.57377	0.654225	1.4702e-06	2.3478e-05
LGALS3BP	2522.92	1.41051	0.496217	3.41474e-08	9.0678e-07
LGALS9	589.756	1.51512	0.599431	1.9035e-07	4.06225e-06
LHX1	16.394	2.77289	1.47139	0.011898	0.0439467
LIFR	16.0837	8.29113	3.05157	0.0034624	0.0161929
LILRA6	21.2766	2.67463	1.41934	0.00967556	0.0372286
LILRB1	15.0661	2.60704	1.38241	0.0173009	0.0590208
LILRB3	80.5855	2.94269	1.55713	9.83038e-07	1.68293e-05
LILRB4	10.3986	49.8625	5.63988	4.81176e-07	8.9715e-06
LIN37	201.393	1.2628	0.336629	0.0376879	0.108483
LIPC	40.6265	1.97277	0.980226	0.0148393	0.0522769
LITAF	1388.13	1.29277	0.370461	4.63951e-07	8.6966e-06
LMNA	4516.92	1.28565	0.362498	4.04981e-09	1.40955e-07
LMO7	339.015	1.69633	0.762415	4.2956e-06	5.981e-05
LOC100287036	10.0287	4.14176	2.05024	0.0066005	0.027076
LOC100996842	69.2326	1.51757	0.601762	0.0525477	0.139164
LOC101059915	8.27827	66.7583	6.06088	2.42098e-06	3.64213e-05
LOC101928212	10.5105	9.6289	3.26737	0.00110203	0.00641143
LOC101930307	73.7639	1.63743	0.711433	0.0291067	0.0890864
LOC105371763	71.8907	1.47805	0.563695	0.0346708	0.101976
LOC105378230	113.229	2.17985	1.12423	3.18014e-06	4.62539e-05
LOC107983991	345.452	2.70993	1.43826	0.00214407	0.0110807
LOC653513	54.5755	3.92291	1.97192	0.000119977	0.00100972
LOXHD1	10.1972	3.1391	1.65035	0.044742	0.123417
LOXL3	51.4943	1.83754	0.877774	0.00610124	0.0254675
LPAR2	557.29	1.25976	0.333149	0.00223684	0.0114546
LPAR5	413.69	1.35941	0.442986	0.00184544	0.00983462
LPIN3	19.9237	3.61212	1.85284	0.000289801	0.00212516
LRFN2	19.3837	2.00195	1.0014	0.078447	0.187697
LRIF1	1081.93	1.30977	0.389309	4.35748e-06	6.05513e-05
LRP1	114.027	4.44195	2.15119	0.0186329	0.0627399
LRP10	2915.75	1.36461	0.448486	9.99959e-11	5.41329e-09
LRP5	1803.36	1.60035	0.67839	3.00332e-18	8.95948e-16
LRP6	8.92801	6.37032	2.67136	0.011003	0.0412607
LRPAP1	1751.14	1.24085	0.311333	6.97464e-05	0.000637078
LRRC37A3	38.5489	1.6984	0.764178	0.0319628	0.0960255
LRRC37B	365.272	1.28291	0.359425	0.00245826	0.0123185
LRRC4	7.7976	23.5658	4.55862	4.98489e-05	0.00047872
LRRC56	23.5359	1.9268	0.946204	0.033839	0.100348
LRRC75B	22.452	2.69156	1.42844	0.00938947	0.0363372
LRTOMT	131.533	1.6154	0.691888	0.00141569	0.00788616
LRWD1	699.639	1.23665	0.306437	0.0100758	0.0384595
LSR	80.2116	2.16291	1.11297	0.00115825	0.00667518
LTBP3	586.661	1.55346	0.635483	1.58233e-07	3.45575e-06
LTBP4	447.114	1.89057	0.918821	5.59379e-09	1.86739e-07
LTC4S	17.4483	6.03285	2.59284	0.000214271	0.00165434
LTK	25.9567	6.56268	2.71428	5.51134e-06	7.35948e-05
LYNX1	18.1376	5.3186	2.41105	4.33599e-05	0.000426332
LYPD5	12.3782	3.80913	1.92946	0.00455079	0.0202496
LYSMD4	215.023	1.35559	0.438924	0.00980819	0.0376357
MAEL	132.38	108.031	6.7553	6.53265e-11	3.73649e-09
MAF	1321.91	1.40368	0.489211	5.91907e-08	1.45855e-06
MAFF	360.458	1.75776	0.81374	1.0787e-07	2.50404e-06
MAGEA1	14.8233	58.2908	5.8652	6.76141e-08	1.63734e-06
MAGEA12	11.5838	30.5974	4.93534	2.34944e-05	0.000251847
MAGEA3	23.2593	133.931	7.06535	7.052e-12	5.21847e-10
MAGEA4	6.54352	48.91	5.61206	4.25622e-05	0.000420553
MAGEA6	13.2024	84.4683	6.40034	2.41866e-08	6.76888e-07
MAGEA8	8.40461	40.9627	5.35624	9.3218e-06	0.000114843
MAGEA9B	13.3495	68.7478	6.10324	1.40515e-07	3.1075e-06
MAGEB1	13.2227	82.3654	6.36397	3.18479e-08	8.51456e-07
MAGEB2	19.7707	132.178	7.04634	6.54668e-11	3.73649e-09
MAGEF1	153.784	1.40244	0.487936	0.033826	0.100333
MAMDC4	171.681	1.7645	0.819258	2.01125e-05	0.000221871
MAN1C1	1047.38	1.28438	0.361068	6.64477e-05	0.000610927
MANSC1	17.376	3.8091	1.92945	0.00102732	0.00604448
MAOA	71.7348	2.40815	1.26792	0.00147675	0.00818722
MAP1A	893.091	1.24408	0.315081	0.000664371	0.00425933
MAP1LC3A	91.6438	2.88984	1.53099	4.47006e-08	1.13889e-06
MAP1LC3B	2539.85	1.49696	0.582038	8.37462e-15	1.24915e-12
MAP3K6	164.937	2.91613	1.54405	1.63793e-10	8.32083e-09
MAP3K8	1239.23	1.22052	0.287498	0.000358686	0.00255027
MAP6	60.0851	1.54133	0.624175	0.0397834	0.113076
MAP7	20.3941	2.21023	1.1442	0.023723	0.0756816
MAP9	224.429	1.33668	0.418657	0.00648281	0.0267261
MAPK13	265.48	1.44934	0.535391	0.000738411	0.00463233
MAPK3	1340.3	1.22316	0.290615	0.00118552	0.00679568
MAPK8IP3	1349.52	1.55543	0.637309	4.03476e-11	2.42796e-09
MAPRE3	35.2253	1.7304	0.791107	0.0336116	0.0998238
2019-03-02	479.685	1.25422	0.326795	0.00327732	0.0155556
MARCKSL1	403.95	1.74253	0.801183	1.47931e-07	3.24592e-06
MARVELD1	52.0871	1.60631	0.68375	0.0321706	0.0964495
MAST3	998.226	1.44919	0.535248	1.40629e-08	4.21317e-07
MAST4	1226.97	1.27474	0.350205	2.75432e-05	0.000289927
MATN4	39.2746	2.27912	1.18847	0.00172027	0.00930192
MB	361.109	1.51765	0.601839	5.45739e-06	7.30134e-05
MBD6	1044.93	1.23933	0.309564	0.000773142	0.0048136
MCAM	91.8399	2.13075	1.09136	7.4457e-05	0.000672656
MCOLN3	178.186	1.46231	0.548246	0.00730766	0.0294766
MDK	12.5887	2.57261	1.36324	0.0395065	0.112448
MDM2	8639.78	1.86318	0.897771	3.99557e-27	5.17425e-24
MEST	10.5791	8.21102	3.03756	0.000932771	0.00559144
METRNL	116.791	1.93158	0.949783	2.09309e-05	0.000228918
METTL27	9.51796	4.89835	2.2923	0.00391843	0.0178959
METTL7A	142.191	5.92005	2.56561	1.22043e-18	4.17358e-16
MEX3B	14.3761	2.88071	1.52642	0.0145101	0.0513624
MFGE8	298.544	1.50534	0.59009	0.000418668	0.00289028
MFN2	3779.29	1.2567	0.329641	9.37339e-05	0.000822945
MFSD10	1307.9	1.4727	0.558461	2.33916e-08	6.55946e-07
MFSD4A	50.3454	2.62024	1.3897	1.99876e-05	0.000221015
MFSD8	322.565	1.23633	0.306069	0.0187107	0.0628969
MGAT3	414.292	4.11602	2.04125	0.000120757	0.00101507
MGST2	127.965	1.44267	0.528745	0.0121437	0.0446309
MICA	174.497	1.26419	0.338217	0.0486807	0.131195
MICAL1	2645.5	1.26192	0.335625	9.32932e-06	0.000114843
MICAL2	2836.84	1.22587	0.293802	3.26289e-05	0.000334912
MICALL1	750.748	1.52267	0.606607	9.50271e-09	2.95427e-07
MICALL2	27.9118	2.07519	1.05325	0.0191383	0.0639663
MIEF2	117.838	1.31593	0.396087	0.0464155	0.126611
MIIP	4135.04	1.50349	0.588313	5.67684e-11	3.28905e-09
MILR1	16.3679	7.61221	2.92832	0.000149382	0.00121631
MINDY1	268.494	1.33397	0.415728	0.00380525	0.0174529
MIOX	14.2768	26.5404	4.73012	2.28796e-06	3.47933e-05
MLC1	95.2927	2.17947	1.12398	3.9994e-05	0.000397981
MLF1	11.7177	2.87774	1.52493	0.0257461	0.0805233
MMP11	11.5848	4.03162	2.01136	0.00495921	0.0217223
MMP13	7.33697	42.0824	5.39515	4.22068e-05	0.000417335
MMP14	27.934	5.55453	2.47366	1.42432e-05	0.000165045
MMP15	31.0834	3.18075	1.66937	0.000359531	0.00255192
MMP17	10.2998	8.00166	3.0003	0.000606566	0.0039337
MMP2	48.6105	5.61899	2.49031	6.30223e-07	1.12709e-05
MMP24OS	436.742	1.2856	0.362438	0.00106308	0.00621789
MMP9	63.6008	4.37894	2.13058	4.56198e-09	1.54229e-07
MOCOS	18.3884	5.73521	2.51985	0.000260111	0.00194715
MPZL2	358.763	1.71184	0.77555	1.64755e-05	0.000187047
MR1	1480.17	1.26103	0.334608	2.94947e-07	5.87423e-06
MRC2	344.487	2.25884	1.17558	1.10481e-13	1.30172e-11
MRM2	1034.44	1.22976	0.29838	0.000118983	0.00100196
MRPS12	928.694	1.32568	0.406737	0.000102106	0.000885695
MSANTD1	9.50308	3.80933	1.92954	0.00925684	0.035943
MST1R	22.0671	4.55783	2.18835	1.51918e-05	0.000174451
MT1G	29.01	2.77897	1.47455	0.00480791	0.0211654
MT2A	1474.44	1.27941	0.355483	0.00122466	0.00698005
MTMR11	46.2397	5.30753	2.40804	1.01706e-10	5.4637e-09
MTSS1	420.223	1.30362	0.382527	0.00422724	0.0190763
MTSS1L	43.6896	4.01179	2.00425	3.39662e-07	6.62364e-06
MTURN	158.046	2.07651	1.05416	3.5444e-09	1.25813e-07
MUC1	421.485	2.88234	1.52724	2.54276e-11	1.62055e-09
MUC4	23.1826	14.4636	3.85436	6.51148e-08	1.58543e-06
MVB12B	904.063	1.40024	0.485676	4.29074e-06	5.98017e-05
MX1	4667.33	1.55563	0.637503	0.00523961	0.0227093
MX2	495.313	1.79102	0.840779	1.00409e-06	1.7127e-05
MXD1	1255.89	1.40999	0.495682	1.00014e-07	2.34891e-06
MXD4	848.787	1.60688	0.684264	6.4734e-12	4.8722e-10
MXI1	235.435	1.6128	0.68957	0.000167099	0.00133803
MXRA7	883.018	1.505	0.589767	4.36075e-08	1.11573e-06
MXRA8	11.0526	37.125	5.21432	5.47943e-06	7.32385e-05
MYH11	13.5858	73.4892	6.19946	3.03153e-08	8.16699e-07
MYH7	9.84805	2.94458	1.55806	0.0487509	0.131298
MYL9	71.6912	5.80407	2.53707	1.17025e-06	1.9464e-05
MYLIP	297.107	1.38067	0.465364	0.00217752	0.0112205
MYLK	15.8278	4.95881	2.30999	0.00338812	0.0159359
MYO15B	179.235	1.81742	0.861896	0.00215556	0.0111237
MYO18B	414.077	9.08127	3.18289	6.73004e-08	1.63256e-06
MYO1C	1029.74	1.26827	0.342864	3.50662e-05	0.000357313
MYO1D	185.029	1.67807	0.746805	5.03183e-05	0.000482137
MYO5C	56.0885	2.05985	1.04254	0.000747997	0.00467782
MYO6	48.2308	2.11188	1.07853	0.00165208	0.00899914
MYO7A	46.9445	49.1957	5.62046	8.30692e-16	1.45589e-13
MYRF	43.0128	1.84236	0.881553	0.0141913	0.0504759
MZB1	572.393	1.71584	0.778914	5.8679e-07	1.06135e-05
N4BP1	2657.54	1.21752	0.283942	2.40206e-05	0.000256898
N4BP3	137.514	2.47408	1.30689	2.20506e-07	4.60762e-06
NAB2	427.853	1.23583	0.305475	0.0148568	0.0523121
NACAD	12.4677	4.9137	2.29681	0.00161594	0.00881941
NACC2	202.033	1.30669	0.385918	0.0217326	0.0707648
NAIF1	406.292	1.23809	0.308121	0.00814045	0.0322969
NANOS2	6.89356	53.509	5.74171	2.19205e-05	0.000237884
NATD1	161.448	2.22619	1.15457	2.99489e-07	5.94779e-06
NAV1	22.0673	2.22781	1.15563	0.0295336	0.0901765
NBEA	16.9081	3.32818	1.73473	0.00275624	0.0135263
NCF1	26.9188	3.57283	1.83707	0.00128673	0.00728349
NCF2	165.847	1.52186	0.605835	0.000769042	0.00479446
NCKAP1	154.493	1.46985	0.555667	0.0227689	0.0732377
NCOA3	5277.81	1.28009	0.356245	4.7738e-11	2.83616e-09
NCR1	19.8546	4.97633	2.31508	8.13601e-05	0.000727928
NCR2	138.215	2.88482	1.52848	1.35447e-05	0.000158787
NCR3	1031.24	1.54226	0.625049	4.49137e-07	8.44149e-06
NDRG1	3283.48	1.23863	0.308742	6.11272e-10	2.66998e-08
NDRG4	23.9319	2.20423	1.14028	0.0192278	0.0642195
NDST2	1242.39	1.2174	0.283809	0.000397605	0.00276666
NECAB3	328.832	1.75857	0.8144	2.61536e-05	0.0002768
NECTIN1	24.9601	3.06796	1.61728	0.000637028	0.00410845
NECTIN4	156.469	358.818	8.48711	3.96133e-17	9.91817e-15
NEIL1	10.6857	4.48608	2.16546	0.0064132	0.0265015
NEK3	63.1798	1.77172	0.825154	0.0139254	0.0497701
NEK8	147.12	1.73897	0.79823	0.000428116	0.00294824
NEO1	106.304	1.62706	0.702265	0.00315383	0.0150972
NEU1	933.374	1.32707	0.408247	2.89263e-05	0.000302217
NEURL1	101.603	1.74127	0.800141	0.00180162	0.0096472
NEURL1B	138.212	1.82084	0.864606	0.000259302	0.00194213
NFAT5	1654.99	1.22679	0.294883	0.00170396	0.00922798
NFATC1	641.803	1.25282	0.325175	0.00328563	0.015574
NFIA	24.217	2.08218	1.05809	0.0892517	0.207048
NFIL3	1701.44	1.32647	0.407592	1.70954e-07	3.69328e-06
NFKB2	4196.8	1.23767	0.307626	1.94569e-05	0.000216512
NFKBIL1	318.029	1.29713	0.375321	0.00490915	0.0215704
NGFR	13.75	2.42137	1.27582	0.034213	0.101117
NHSL2	23.3776	2.18755	1.12932	0.0194848	0.0649297
NID1	42.3058	5.1176	2.35547	1.28614e-06	2.10396e-05
NINJ1	1255.78	1.67709	0.745963	1.22867e-15	2.05086e-13
NISCH	1728.27	1.23439	0.303795	3.10741e-05	0.000321306
NIT1	464.497	1.23748	0.30741	0.00857898	0.0337542
NKAPL	11.7993	5.67685	2.50509	0.0024657	0.012347
NKD2	108.89	1.34964	0.432574	0.0450809	0.124034
NLRP6	308.942	1.31987	0.400393	0.0182219	0.0616314
NLRP7	15.9764	2.75612	1.46264	0.0593048	0.152403
NMB	45.4282	3.75828	1.91007	1.63777e-06	2.58304e-05
NME3	280.013	1.41117	0.496889	0.000931851	0.00558832
NMRK1	726.309	1.42732	0.513309	2.90119e-08	7.88682e-07
NMUR1	61.1961	4.40004	2.13752	4.1881e-07	7.93531e-06
NNAT	15.8238	20.4417	4.35345	2.09324e-07	4.4068e-06
NOD2	95.3556	1.81754	0.861984	0.000666857	0.00427136
NOL3	147.929	1.53596	0.619141	0.0113513	0.042329
NOL4L	435.793	1.27899	0.355008	0.00308402	0.0148289
NOMO2	1424.72	1.26877	0.343434	0.000158625	0.00127821
NOMO3	278.099	1.37448	0.458889	0.001663	0.00904631
NOTCH1	4091.01	1.28227	0.358705	1.32388e-07	2.96047e-06
NOXA1	20.571	3.08075	1.62328	0.00858238	0.0337542
NPAS3	16.7505	6.08937	2.60629	0.000444428	0.00304562
NPEPL1	488.014	1.40892	0.494588	0.0001213	0.00101825
NPHP4	581.355	1.52748	0.611154	2.38632e-06	3.60934e-05
NQO1	1184.52	1.95063	0.963939	1.64204e-12	1.50477e-10
NR1D2	137.858	1.54654	0.629049	0.00589978	0.024856
NR4A1	196.984	1.9732	0.980537	3.9915e-07	7.62464e-06
NR4A2	76.0026	2.18677	1.1288	1.90681e-05	0.000212523
NR4A3	312.747	1.81143	0.857128	1.17775e-06	1.95654e-05
NR5A2	64.1309	2.45094	1.29334	0.000228221	0.00174191
NRBP2	110.503	1.50105	0.585972	0.010029	0.0383255
NRIP3	167.904	1.36104	0.444714	0.0187256	0.0629168
NUDT14	173.437	1.43452	0.520571	0.00442394	0.0198046
NUDT8	97.0486	1.45246	0.538498	0.016284	0.056222
NUGGC	292.408	2.83124	1.50143	1.97892e-12	1.7561e-10
NUTM1	10.5513	49.8501	5.63952	1.06789e-06	1.80076e-05
NXPH4	20.3171	4.06744	2.02412	0.00022128	0.0016991
NXT2	725.77	1.57721	0.657373	7.22807e-09	2.3191e-07
NYNRIN	10.4275	4.45169	2.15435	0.00428244	0.0192511
OAS3	10008	1.22518	0.292995	0.000122764	0.00102885
OASL	731.542	2.14381	1.10018	2.57265e-11	1.63218e-09
ODAPH	288.47	1.99268	0.994713	2.96411e-09	1.08229e-07
ODF3B	62.353	1.7754	0.828147	0.00791482	0.0315087
