# Supplementary material for: Decitabine-Mediated Epigenetic Reprograming Enhances Anti-leukemia Efficacy of CD123-Targeted Chimeric Antigen Receptor T-Cells
Source: Front Immunol. 2020 Aug 18;11:1787. doi: 10.3389/fimmu.2020.01787 (PMC7461863; doi:10.3389/fimmu.2020.01787)
Supplement: Supplemental Table 1 — The detail of RNA-Seq analysis of different expressed genes. Blue font indicates increased expression genes in CAR T cells after incubated with DAC and red font indicates decreased expression genes. [file Data_Sheet_1.zip › supplemental tables/Supplemental table 2.xls]

## Sheet: Sheet1
Supplemental table2 -The genes of specific pathways for each T cell subtypes.
Activated TH2 vs. naive CD4+ T cell	Apoptosis	Conventional vs. effector memory T cell	Early memory T cell	Effector vs. memory CD8+ T cell	Exhausted T cell	Exhausted vs. effector T cell	Glycolysis	Hypoxia	Memory vs. effector CD8+ T cell	Multipotent vs. progenitor CD4+ T cell	Naive vs. activated TH2 CD4+ T cell	Nonexhausted T cell	Resting vs. bystander activated CD4+ T cell	Stimulated vs. unstimulated memory T cell	Unstimulated vs. stimulated memory T cell
MICAL2	ANGPTL4	ABLIM1	APBA2	GABARAPL1	APP	ACSL1	AGRN	ANGPTL4	EOMES	ABLIM1	APP	GIMAP7	TANC2	NCKAP1	DPEP2
SDC4	CDKN1A	FAM171A1	SERPINF1	GZMK	BCL2L11	APP	ANGPTL4	CDKN1A	NCKAP1	ACTN1	DGKD	ITGAM	CALHM1	SDC4	ECHDC2
ENOPH1	ERN1	HERC5	KIAA1257	PDCD1	CCL22	EOMES	CACNA1H	ICAM1	PHLDB1	BCL2L11	ECHDC2	PLAC8	ARHGAP32	PRPF4	INPP5D
	FOXO3	IFI44	ACTN1	TSPAN32	CD82	GPR55	NOL3	MMP2	RNASE4	IGF1	FAIM2	RCBTB2	APBA2	IDH3A	INPP5K
	GADD45A	IL17RA	WDR89	CHEK1	GK	IFIH1	P4HA2	NFKB2	SLC12A7	IL17RA	IFI44	SLC4A10	ABLIM1		PRR5
	IL1A	IL1RN	PRKAR1B		GNG4	IL1A	SDC1	P4HA2	ZNF274	PIM2	TSPAN32	STOM			TMEM80
	NCKAP1	ITGAM	GRAP		IGF1	TNFRSF4	SPAG4	PLAUR	DPH5	LEF1	VAT1	TXNIP			TSPAN32
	NCR1	MAST3	LEF1		IL1A	TNFRSF9	NSDHL	SERPINE1		LTB	ZNF768	YPEL1			PITPNC1
	NOL3	NFKB2	MRM1		MICAL2	NSDHL	GOT2	SORL1		BTBD11
	PDCD1	PLAC8			NR4A3			INSIG1		DPP4
	PHLDA2	PDE6B			POU2AF1			ENG		FAM78A
	PSEN2	LEF1			RHOB			HSPD1		PVR
	SOCS3	IL16			SPIRE1
	TNFRSF18				TNFRSF9
	TNFRSF9				TNFSF4
	CSE1L				ARHGAP31
	VDAC1				ZBTB32
	UP
	DOWN
