# Supplementary material for: Decitabine-Mediated Epigenetic Reprograming Enhances Anti-leukemia Efficacy of CD123-Targeted Chimeric Antigen Receptor T-Cells
Source: Front Immunol. 2020 Aug 18;11:1787. doi: 10.3389/fimmu.2020.01787 (PMC7461863; doi:10.3389/fimmu.2020.01787)
Supplement: Supplemental Table 1 — The detail of RNA-Seq analysis of different expressed genes. Blue font indicates increased expression genes in CAR T cells after incubated with DAC and red font indicates decreased expression genes. [file Data_Sheet_1.zip › supplemental tables/Supplemental table 3.xls]

## Sheet: Sheet1
Supplemental table3-The relationship analysis of methylation and RNA Seq for specific pathways in CAR-T cells.
		Methylation Changes			RNA Seq Changes		Relationship Analysis
Gene Names	Methylation Sites Target ID	P-Value	UCSC CpG Sites	Relation to CpG Island	Fold Change	P-Value	P-Value	Pearson Analysis (Correlation Index)
SLC12A7	cg18196463	0.0019714	chr5:1068746-1069000	S_Shore	1.3452	3.11e-06	0.952481	-0.0217332
SLC12A7	cg01171355	0.0006298	chr5:1087062-1087362	Island	1.3452	3.11e-06	0.90276	0.0445411
SLC12A7	cg02349468	0.0003916	chr5:1093579-1093837	Island	1.3452	3.11e-06	0.83025	0.078074
SLC12A7	cg00215425	0.0002904	chr5:1054619-1054880	Island	1.3452	3.11e-06	0.917349	0.0378373
SLC12A7	cg08516247	0.0002478	chr5:1060584-1060809	Island	1.3452	3.11e-06	0.765691	-0.108377
MAST3	cg05209525	0.0001654	chr19:18255822-18256049	Island	1.44919	1.41e-08	0.164525	-0.475807
MAST3	cg25974442	2.15e-05	chr19:18228622-18229284	N_Shelf	1.44919	1.41e-08	0.0307392	-0.6793
