# Supplementary material for: Decitabine-Mediated Epigenetic Reprograming Enhances Anti-leukemia Efficacy of CD123-Targeted Chimeric Antigen Receptor T-Cells
Source: Front Immunol. 2020 Aug 18;11:1787. doi: 10.3389/fimmu.2020.01787 (PMC7461863; doi:10.3389/fimmu.2020.01787)
Supplement: Supplemental Table 1 — The detail of RNA-Seq analysis of different expressed genes. Blue font indicates increased expression genes in CAR T cells after incubated with DAC and red font indicates decreased expression genes. [file Data_Sheet_1.zip › supplemental tables/Supplemental table 4.xls]

## Sheet: Sheet1
Supplemental table 4: The expression of immune synapse-related genes.
Gene	BaseMean	FoldChange	log2FoldChange	P-value	padj	Gene	BaseMean	FoldChange	log2FoldChange	P-value	padj
ACTN1	1613.69	1.24285	0.313656	0.00413423	0.0187483	ARL2	585.908	0.751994	-0.411207	3.10397e-05	0.000321186
ADGRL1	134.428	1.46592	0.551808	0.0132625	0.0477907	CORO1A	36865.6	0.786658	-0.346192	4.46669e-13	4.57135e-11
AHI1	1146.77	1.20713	0.271585	0.00990008	0.0379467	DCAF13	1578.4	0.80107	-0.32	4.83205e-06	6.60333e-05
AJM1	51.2507	1.57905	0.659059	0.0304113	0.0923136	DENND1A	298.919	0.749302	-0.41638	0.00206188	0.0107351
AJUBA	35.0258	2.32923	1.21985	0.00294487	0.0142724	GPHN	343.785	0.764913	-0.386633	0.0102154	0.0388999
AMOTL1	626.752	1.29504	0.372997	0.000793457	0.00490523	MRPL46	434.248	0.771868	-0.373574	0.00207524	0.0107886
AQP7	5.89487	15.5974	3.96324	0.00352374	0.0164087	MTDH	6335.19	0.818581	-0.288804	1.80824e-08	5.26003e-07
ARC	4.00861	25.9455	4.69741	0.00160273	0.00875413	PKP4	1038.84	0.729913	-0.454204	1.15186e-06	1.92264e-05
ARHGAP32	16.7326	3.70279	1.88861	0.00636972	0.0263762	PYM1	837.364	0.770931	-0.375326	1.51491e-05	0.000174102
ATP2B2	5.32722	9.44487	3.23953	0.0166032	0.0571131	SAPCD2	1592.25	0.765992	-0.384598	1.46529e-05	0.000169233
BAIAP2	120.496	4.6025	2.20242	1.41339e-10	7.23254e-09	SARM1	668.699	0.822152	-0.282524	0.00644987	0.026606
BAIAP2L1	12.7059	5.78435	2.53216	0.000726273	0.00457941
BMPR2	512.748	1.28168	0.358032	0.001106	0.00642384
BRSK1	93.5649	1.73612	0.79587	0.00176491	0.00951032
BSN	10.105	3.30652	1.72531	0.021329	0.0696608
CDC42EP1	17.2617	5.00642	2.32378	0.0002537	0.00190936
CDH24	78.3762	1.99486	0.996285	0.000408818	0.00283568
CEP68	324.474	1.48482	0.570291	2.20601e-05	0.000238845
CHRNE	8.23601	3.38	1.75702	0.0396984	0.112949
CLDN12	69.1497	1.59367	0.672352	0.0139175	0.0497544
CLDN5	5.26161	11.1456	3.47841	0.00332017	0.0156636
CNN3	66.5629	1.78493	0.835869	0.00904627	0.0352523
CPEB4	853.417	1.33792	0.419993	3.79734e-06	5.38347e-05
CPT1C	18.0385	4.2625	2.0917	0.000735391	0.00462166
CTNNA1	1836.01	1.25866	0.331889	5.1144e-07	9.3983e-06
CXADR	38.6297	2.03314	1.02371	0.0253886	0.0796248
CYTH3	37.6906	1.97478	0.981694	0.00845875	0.0334085
DDX58	1206.77	1.37233	0.456625	1.57985e-05	0.000180435
DMD	1054.8	1.31096	0.390628	8.29665e-07	1.44235e-05
F11R	586.368	2.21872	1.14973	6.50604e-13	6.46959e-11
FAIM2	16.9638	2.30557	1.20512	0.0464702	0.126688
FLNC	9.67902	31.0818	4.958	8.50861e-05	0.000756495
FMN1	19.6164	4.45368	2.155	0.000343032	0.00245641
FRMD4B	1888.03	1.30954	0.389062	1.50026e-06	2.38494e-05
FZD4	21.356	9.58932	3.26143	0.001325	0.00744603
GABBR1	46.6933	1.85974	0.895099	0.0108926	0.0409166
GRIN2D	7.93524	4.42178	2.14463	0.023879	0.0760057
HAP1	36.4716	3.1193	1.64122	0.000193952	0.00151848
HMCN1	17.9019	5.39441	2.43147	5.99037e-05	0.000557709
HOMER3	1.98623	13.182	3.72049	0.041554	0.116783
IGSF9	6.21742	19.5537	4.28937	0.000381016	0.00267379
IL31RA	62.6084	3.03431	1.60137	9.3051e-06	0.000114747
IP6K2	1112.97	1.30491	0.383954	7.80969e-06	9.87373e-05
ITGB4	28.7389	6.77856	2.76098	2.25603e-08	6.35176e-07
JCAD	23.2313	3.99737	1.99905	0.000816597	0.00502612
JUP	85.6771	3.40616	1.76815	1.44975e-07	3.19607e-06
KCNC3	25.3403	2.03029	1.02169	0.0439156	0.12176
KLHL17	168.728	1.34433	0.426892	0.0341707	0.101035
KLHL24	261.401	1.96208	0.972387	4.10043e-09	1.42307e-07
LRRC4	7.7976	23.5658	4.55862	4.98489e-05	0.00047872
LRRC4B	2.87232	10.5099	3.39368	0.0262418	0.081709
MICALL2	27.9118	2.07519	1.05325	0.0191383	0.0639663
NCR3	1031.24	1.54226	0.625049	4.49137e-07	8.44149e-06
NECTIN1	24.9601	3.06796	1.61728	0.000637028	0.00410845
NEURL1	101.603	1.74127	0.800141	0.00180162	0.0096472
NPHP4	581.355	1.52748	0.611154	2.38632e-06	3.60934e-05
OLFM2	213.353	1.7089	0.773065	1.60765e-05	0.000183111
OPHN1	12.7769	4.55012	2.18591	0.00295726	0.0143225
OTOF	161.797	2.70809	1.43727	1.9012e-07	4.06225e-06
PACSIN1	10.5526	5.46042	2.44901	0.00738244	0.029744
PARD6G	3.94512	14.43	3.851	0.00527858	0.0228358
PCDH12	24.8327	10.5105	3.39376	5.93476e-07	1.07093e-05
PDLIM4	82.0611	2.1627	1.11283	0.00273113	0.0134221
PLEKHG6	6.20577	22.4005	4.48546	0.000293254	0.00214711
PLXNA3	754.848	1.51079	0.5953	5.1871e-08	1.29641e-06
PTPRS	25.7245	8.31688	3.05604	0.000142586	0.00117137
PTPRU	4.89987	5.38922	2.43008	0.045113	0.124074
RAB13	107.161	1.82638	0.868989	0.000409348	0.00283711
RGS12	211.368	4.32784	2.11365	7.91854e-13	7.74152e-11
RIMS3	269.016	1.33618	0.418112	0.00564029	0.0240081
RUFY3	272.148	1.31678	0.397011	0.00788754	0.031409
SCAMP5	84.4869	1.74611	0.804148	0.00607303	0.0253649
SCIN	9.32795	4.03945	2.01416	0.0124764	0.0455671
SEMA4C	565.945	1.27826	0.354176	0.0019883	0.0104412
SH3PXD2A	1422.34	1.20628	0.270564	0.00063123	0.0040748
SH3PXD2B	16.2812	3.13927	1.65043	0.00610769	0.0254717
SHANK3	4.42806	13.1581	3.71788	0.010596	0.0400664
SIX4	119.069	1.5007	0.585634	0.0285702	0.0878459
SLC17A7	12.0966	3.59992	1.84796	0.0192583	0.0642754
SLC2A11	83.5331	1.72948	0.790335	0.00183423	0.00978977
SLC30A3	13.184	9.2967	3.21672	2.01949e-05	0.000222604
STON2	22.7539	3.1942	1.67545	0.0303679	0.0922391
SYNGR1	110.559	1.70282	0.767924	0.0103382	0.0393038
SYNGR2	1503.66	1.4979	0.582938	1.11686e-09	4.59221e-08
SYNGR3	223.955	2.19	1.13093	1.29064e-07	2.92344e-06
SYNM	63.6783	3.08306	1.62436	1.28128e-05	0.000151346
SYNPO	4.3449	10.9214	3.44908	0.0353769	0.103553
TJP3	18.9796	2.70164	1.43384	0.0152588	0.0533657
TLN2	29.9739	4.61504	2.20634	2.22393e-05	0.000240044
TNKS1BP1	234.376	1.30651	0.385713	0.026563	0.0824712
TP73	219.831	2.07576	1.05364	1.2695e-05	0.000150335
TPRG1L	525.549	1.3174	0.397689	6.85273e-05	0.000627578
UNC13A	11.0097	75.0396	6.22958	0.0399459	0.11345
UNC13B	15.116	8.08115	3.01456	0.000729416	0.00459647
USP53	134.921	1.53858	0.621595	0.00279414	0.013679
WNT11	22.9794	5.29453	2.4045	8.72286e-06	0.000108233
XIRP1	34.6649	11.5317	3.52753	5.09673e-07	9.37811e-06
