# Supplementary material for: Decitabine-Mediated Epigenetic Reprograming Enhances Anti-leukemia Efficacy of CD123-Targeted Chimeric Antigen Receptor T-Cells
Source: Front Immunol. 2020 Aug 18;11:1787. doi: 10.3389/fimmu.2020.01787 (PMC7461863; doi:10.3389/fimmu.2020.01787)
Supplement: Supplemental Table 1 — The detail of RNA-Seq analysis of different expressed genes. Blue font indicates increased expression genes in CAR T cells after incubated with DAC and red font indicates decreased expression genes. [file Data_Sheet_1.zip › supplemental tables/Supplemental table 5.xls]

## Sheet: Sheet1
Supplemental table5-The relationship analysis of methylation and RNA Seq for synapse-related genes.
		Methylation Changes			RNA Seq Changes		Relationship Analysis
Gene Names	Methylation Sites Target ID	P-Value	UCSC CpG Sites	Relation to CpG Island	Fold Change	P-Value	P-Value	Pearson Analysis (Correlation Index)
FLNC	cg12900690	0.0009322	chr7:128482286-128482977	S_Shelf	31.0818	8.51e-05	0.257623	-0.395744
SEMA4C	cg06711298	0.0004237	chr2:97530558-97530801	Island	1.27826	0.0019883	0.311927	-0.356508
SEMA4C	cg17343483	0.0003311	chr2:97527489-97527704	Island	1.27826	0.0019883	0.191472	-0.450394
FLNC	cg18549575	0.0003008	chr7:128494511-128494730	Island	31.0818	8.51e-05	0.230735	-0.416865
MICALL2	cg11251690	0.0002458	chr7:1491773-1491975	S_Shore	2.07519	0.0191383	0.0150647	-0.736796
MICALL2	cg14520214	0.0001196	chr7:1491773-1491975	Island	2.07519	0.0191383	0.00717798	-0.784741
